# Supplementary material for: Human Erythroid Progenitors Are Directly Infected by SARS-CoV-2: Implications for Emerging Erythropoiesis in Severe COVID-19 Patients
Source: Stem Cell Reports. 2021 Feb 5;16(3):428–36. doi: 10.1016/j.stemcr.2021.02.001 (PMC7862909; doi:10.1016/j.stemcr.2021.02.001)
Supplement: Table S1. Top 300 Upregulated Genes in Each ERP Population [file mmc2.xlsx]

## Sheet: POS NORM 300
GeneSymbol	Subpopulation	Order	R1_G0Day0RC	R2_G0Day0RC	R1_G1Day2RC	R2_G1Day2RC	R1_G1Day4RC	R2_G1Day4RC	R1_G1Day6RC	R2_G1Day6RC	R1_G1Day7_5RC	R2_G1Day7_5RC	R1_G1Day8RC	R2_G1Day8RC	R1_G1Day8_5RC	R2_G1Day8_5RC	R1_G1Day10RC	R2_G1Day10RC	R1_G1Day10_5RC	R2_G1Day10_5RC	R1_G1Day11RC	R2_G1Day11RC	R1_G2Day11_5RC	R2_G2Day11_5RC	R1_G2Day12RC	R2_G2Day12RC	R1_G3Day14RC	R2_G3Day14RC	R1_G3Day16RC	R2_G3Day16RC
ARSI	S1	A0001	409.443	56.96	0	0	0	0	0	0	0	0	0	0	0	0	0	0	0	0	0	0	0	0	0	0	0	0	0	0
CXCL9	S1	A0002	111.207	48.5215	0	0	0	0	0	0	0	0	0	0	0	0	0	0	0	0	0	0	0	0	0	0	0	0	0	0
S1PR5	S1	A0003	531.771	92.8237	0	0	0	1.67508	1.60979	0	1.24418	1.75217	0	1.79029	0	1.78798	0	0	0	0	0	0	0	0	0	0	0	0	0	0
CCL20	S1	A0004	109.185	430.364	0	2.83957	0	0	0.804896	0	0	0	0.649339	3.58058	0.700138	2.68197	0	0	0	0	0	0	0	0	0	0	0	0	0	0
MS4A1	S1	A0005	6116.37	2613.83	73.6078	380.502	9.74125	7.53788	1.60979	1.74968	0	0	1.29868	0.895145	0	0	0	0	0	0	0	0	0	0	0	0	0	1.46206	0	0
HOPX	S1	A0006	3758.79	3812.1	646.756	466.399	173.516	118.093	27.3665	20.9961	3.73254	0	5.19471	8.95145	2.80055	3.57596	3.1343	3.16943	0	1.7237	0	0	0	0	0	0	0	0	0	0
ELN	S1	A0007	1989.59	2994.62	992.464	784.43	219.178	100.505	45.0742	28.8696	4.97672	0.876086	5.19471	11.6369	6.30125	4.46995	4.70145	5.54651	1.92644	4.30925	2.16577	2.40585	0	0	0	2.00182	1.97052	0	0	0
FGD5	S1	A0008	5379.38	7557.74	1500.27	1319.69	280.67	167.508	16.9028	14.8722	2.48836	0	4.54537	23.2738	4.20083	7.15192	0.783576	0.792358	1.92644	28.4411	2.16577	0	3.43123	0	0	2.00182	11.8231	1.46206	4.9767	4.09268
BAALC	S1	A0009	6283.18	11452.1	2460.48	1918.84	470.015	405.37	50.7085	69.1122	9.95343	1.75217	17.5322	26.8543	11.2022	8.9399	3.1343	4.75415	1.92644	5.1711	3.79009	3.2078	6.86246	0	0	10.0091	3.94103	0	9.95339	0
PAX5	S1	A0010	5218.63	2177.14	27.2928	93.7057	12.7854	3.35017	4.82938	0	1.24418	0	1.29868	4.47572	0	0	0	0	0.963222	0.86185	1.62433	0	0	2.51401	4.70927	0	1.97052	0	6.63559	2.04634
CD34	S1	A0011	20120.3	29796.4	8149.78	8489.59	2045.66	1598.87	226.176	188.965	51.0113	15.7695	47.4018	60.8698	27.3054	46.4875	14.1044	22.186	13.4851	17.237	5.41442	12.8312	43.4623	25.1401	3.13951	8.00727	19.7052	8.77236	6.63559	0
FCN1	S1	A0012	44227.9	4107.45	33.0821	46.1429	53.5769	23.4512	26.5616	25.3703	9.95343	9.63694	7.79207	5.37087	16.8033	7.15192	7.05218	1.58472	1.92644	3.4474	4.33153	3.2078	19.4436	5.02803	15.6976	8.00727	53.2039	1.46206	76.3093	0
AVP	S1	A0013	2711.42	2680.28	321.724	180.312	82.8006	56.1153	23.342	10.4981	0	3.50434	7.14273	5.37087	4.20083	0.89399	0	1.58472	0	0	1.08288	0	0	0	0	0	1.97052	0	1.6589	0
PROM1	S1	A0014	6643.09	9485.94	3601.82	3213.68	954.642	794.827	107.856	134.725	21.151	10.513	22.7269	22.3786	16.8033	18.7738	4.70145	15.8472	9.63222	5.1711	3.24865	12.8312	6.86246	2.51401	6.27903	8.00727	0	0	0	8.18536
HLF	S1	A0015	3235.11	4090.57	497.059	348.557	106.545	41.8771	12.8783	5.24903	4.35463	5.25651	1.29868	5.37087	2.80055	15.1978	3.1343	1.58472	1.92644	10.3422	1.08288	3.2078	4.57498	0	0	0	3.94103	5.84824	3.3178	0
PTPRD	S1	A0016	1795.48	2865.93	1033.82	871.037	250.228	272.201	45.0742	60.3638	11.1976	9.63694	16.8828	26.8543	9.80194	5.36394	5.48503	1.58472	11.5587	0	3.24865	4.00975	2.28749	0	0	0	0	0	0	0
FCMR	S1	A0017	1861.2	1201.43	71.9536	151.917	29.2237	15.9133	3.21958	7.87354	0	0	1.29868	3.58058	4.90097	13.4098	1.56715	2.37707	0	1.7237	1.08288	4.8117	0	0	0	0	1.97052	0	0	0
AQP9	S1	A0018	6862.47	1011.57	26.4657	51.1122	19.4825	10.0505	9.65875	8.74838	2.48836	0	2.59736	3.58058	1.40028	1.78798	0	0	0	0	0	3.2078	0	0	0	0	0	5.84824	0	0
OAS2	S1	A0019	1269.78	838.577	670.74	517.511	188.128	126.469	17.7077	15.7471	4.97672	0	10.3894	8.95145	4.20083	1.78798	2.35073	0	1.92644	1.7237	1.08288	0	0	0	0	0	1.97052	1.46206	0	0
SERPINA1	S1	A0020	4421.99	405.049	6.61643	4.25935	6.08828	1.67508	1.60979	0	0	0	5.19471	1.79029	1.40028	0	0	0	1.92644	0	0	0	0	0	0	0	0	0	3.3178	0
CD300E	S1	A0021	7756.17	694.068	0	2.12967	3.65297	1.67508	0	0	0	0	0	1.79029	0	0	0	0	1.92644	0	1.08288	3.2078	2.28749	0	0	4.00364	3.94103	0	6.63559	0
MYO5C	S1	A0022	1251.58	2462.99	746.002	456.46	166.21	92.1296	20.9273	16.6219	9.33134	2.62826	5.84405	8.0563	6.30125	5.36394	8.61933	1.58472	0	7.75665	0	3.2078	0	0	3.13951	2.00182	0	0	1.6589	2.04634
AOX3P_AOX2P	S1	A0023	654.098	2498.85	81.0512	143.398	62.7093	79.5665	12.8783	13.9974	1.24418	0	5.19471	3.58058	2.80055	1.78798	1.56715	0	0.963222	0	0	0.80195	0	2.51401	0	0	1.97052	0	1.6589	0
CD3E	S1	A0024	1140.38	548.503	116.615	107.194	43.2268	20.9385	4.82938	6.9987	2.48836	1.75217	4.54537	7.16116	0	0	0	1.58472	1.92644	3.4474	1.08288	0	0	0	0	0	0	0	0	0
CALN1	S1	A0025	4648.44	7529.26	1460.58	1426.17	373.82	288.952	74.8553	36.7432	14.9301	3.50434	14.2855	6.26601	5.60111	9.83389	3.1343	3.96179	0	0	2.70721	0	1.14374	5.02803	10.9883	0	5.91155	2.92412	6.63559	0
IRF4	S1	A0026	11025.6	3057.91	102.555	246.332	65.1446	30.1515	21.7322	6.9987	4.97672	0	16.8828	11.6369	8.40166	30.3957	6.26861	14.2624	5.77933	3.4474	10.8288	8.0195	2.28749	0	6.27903	0	15.7641	5.84824	13.2712	0
PDE4B	S1	A0027	22005.8	8942.71	130.674	150.497	64.5358	39.3645	28.1714	13.9974	6.2209	0	3.89604	6.26601	4.20083	1.78798	3.1343	4.75415	1.92644	6.8948	0	0	16.0124	133.243	31.3951	56.0509	3.94103	11.6965	4.9767	14.3244
UPP1	S1	A0028	9524.36	1009.46	173.681	193.09	108.371	95.4798	38.635	47.2412	26.7499	2.62826	15.5841	85.9339	18.9037	32.1836	17.2387	15.8472	11.5587	14.6515	11.3703	6.4156	2.28749	2.51401	4.70927	0	3.94103	0	0	0
PLBD1	S1	A0029	7577.23	847.016	48.7961	63.1803	68.1887	20.9385	19.3175	10.4981	6.2209	0	3.89604	4.47572	2.80055	0.89399	1.56715	5.54651	3.85289	4.30925	4.33153	1.6039	4.57498	5.02803	0	0	0	7.3103	11.6123	2.04634
BLK	S1	A0030	1478.04	662.423	30.601	61.0507	3.65297	0.837542	0	0	0	0	0	0	1.40028	1.78798	0	0	1.92644	0	0	2.40585	0	0	0	0	0	0	0	0
SPINK2	S1	A0031	4415.92	5024.08	1002.39	719.12	252.055	197.66	40.2448	33.2438	11.8197	3.50434	14.2855	8.95145	9.80194	3.57596	1.56715	1.58472	0	0	2.16577	0	6.86246	0	0	0	15.7641	2.92412	3.3178	0
HAS1	S1	A0032	4126.78	485.215	4.13527	0	2.43531	3.35017	2.41469	1.74968	0	0	1.29868	0	1.40028	0	0	2.37707	0.963222	0	1.08288	0	2.28749	2.51401	0	0	5.91155	1.46206	3.3178	8.18536
PRDM16	S1	A0033	820.908	1195.1	416.008	294.605	76.7123	39.3645	8.04896	2.62451	0	0	1.29868	1.79029	0	1.78798	0	1.58472	0	0	2.16577	0	0	5.02803	0	0	7.88207	0	0	4.09268
NSUN7	S1	A0034	424.608	492.598	115.787	51.8221	13.3942	9.21296	3.21958	0	1.24418	0	0	0	0	0	0	0	1.92644	0	0	0	0	0	0	0	3.94103	0	0	0
CXCR5	S1	A0035	2357.58	720.438	11.5787	22.0066	1.21766	0	1.60979	1.74968	0	0	0	0	1.40028	1.78798	0	0	0.963222	3.4474	0	0	0	0	0	0	3.94103	0	1.6589	0
LGALS2	S1	A0036	3643.54	166.661	1.65411	3.54946	1.82648	0	0	0	0	0	0	1.79029	2.10042	1.78798	2.35073	3.16943	5.77933	4.30925	1.62433	9.6234	2.28749	0	0	0	0	0	0	0
TREM1	S1	A0037	9593.1	1186.67	6.61643	8.5187	9.74125	7.53788	5.63427	3.49935	1.24418	1.75217	9.09075	17.9029	1.40028	0	0	0	0	0	3.24865	1.6039	2.28749	0	0	0	0	0	16.589	8.18536
NAPSB	S1	A0038	3475.72	616.011	46.315	96.5452	51.1416	23.4512	12.8783	0.874838	2.48836	2.62826	5.19471	1.79029	4.20083	5.36394	1.56715	1.58472	0.963222	1.7237	0.541442	1.6039	2.28749	2.51401	3.13951	4.00364	9.85258	0	0	2.04634
CASC15	S1	A0039	611.637	1045.32	47.142	70.2792	14.6119	13.4007	0.804896	10.4981	0.62209	0	3.89604	1.79029	0	2.68197	0.783576	0	0	2.58555	0	0	0	0	0	0	0	0	0	0
CHRDL1	S1	A0040	902.797	1397.63	494.578	374.823	110.807	77.8914	15.293	0	2.48836	0	1.29868	1.79029	1.40028	1.78798	0	1.58472	0	0	1.08288	0	0	10.0561	4.70927	2.00182	3.94103	0	0	4.09268
S100A9	S1	A0041	77197.7	5172.81	180.298	105.064	333.029	122.281	114.295	54.2399	50.3893	15.7695	44.8044	30.4349	28.7057	7.15192	25.0744	1.58472	13.4851	1.7237	9.74595	3.2078	9.14995	0	3.13951	0	86.7027	0	311.873	0
SLC15A3	S1	A0042	5750.4	511.585	74.4348	55.3715	83.4095	20.9385	30.5861	6.12386	13.686	0	9.74009	1.79029	2.80055	0	1.56715	0	0	5.1711	2.16577	1.6039	0	0	0	0	9.85258	0	3.3178	0
CD79B	S1	A0043	2922.72	1894.45	644.275	531.709	302.588	204.36	78.8798	74.3612	29.8603	17.5217	27.2722	15.2175	37.1073	21.4558	12.5372	7.92358	3.85289	6.8948	7.03874	3.2078	2.28749	0	0	0	0	0	3.3178	4.09268
HLA_DOA	S1	A0044	347.774	178.264	57.8937	28.3957	15.8295	3.35017	1.60979	1.74968	0	0	0	0	0.700138	0	0	0	1.92644	0	0	0	0	0	0	0	0	0	0	0
ACY3	S1	A0045	1345.6	1687.7	136.464	113.583	37.1385	24.2887	10.4636	6.9987	1.24418	0	4.54537	0.895145	2.80055	0	1.56715	4.75415	0	0	0.541442	0	4.57498	2.51401	6.27903	0	0	0	0	0
SCML4	S1	A0046	691.504	665.588	53.7585	39.7539	20.0913	6.70033	6.43917	1.74968	1.24418	0	1.29868	0.895145	0	0	0	0	0.963222	0	0	0	2.28749	0	0	0	0	0	0	0
CHST15	S1	A0047	2230.2	340.705	12.4058	51.8221	9.74125	3.35017	0	12.2477	1.24418	0	2.59736	3.58058	1.40028	1.78798	0	0	0	6.8948	1.08288	0	0	2.51401	1.56976	0	0	0	0	2.04634
FXYD6	S1	A0048	865.391	767.905	148.043	114.292	21.9178	6.70033	3.21958	5.24903	1.24418	0	2.59736	4.47572	0	0	0.783576	0	0	0	1.62433	0	0	0	3.13951	0	3.94103	0	3.3178	0
ZAP70	S1	A0049	2473.85	1968.28	296.912	231.425	51.1416	53.6027	15.293	12.2477	2.48836	4.38043	3.89604	6.26601	3.50069	8.04591	4.70145	2.37707	1.92644	3.4474	2.70721	8.0195	8.00621	5.02803	9.41854	4.00364	3.94103	2.92412	0	0
BCL2A1	S1	A0050	7497.36	1089.62	57.8937	92.2859	41.4003	30.1515	11.2685	10.4981	7.46507	0	7.79207	28.6446	4.20083	5.36394	1.56715	3.16943	1.92644	0	7.58018	1.6039	6.86246	0	3.13951	0	23.6462	0	6.63559	0
NUDT10	S1	A0051	381.136	412.432	441.647	479.887	129.072	74.5412	24.1469	13.1226	6.84299	0	3.2467	16.1126	2.80055	1.78798	3.1343	0	0	1.7237	1.08288	0	1.14374	0	0	0	0	0	0	0
GLT1D1	S1	A0052	1564.98	200.415	3.30821	5.67913	4.87062	0	0	1.74968	1.24418	0	0.649339	0.895145	1.40028	1.78798	0	0	0	0	0	0	0	0	0	0	3.94103	0	0	0
TRH	S1	A0053	1497.25	2096.97	211.726	134.879	99.8478	61.9781	28.9763	8.74838	7.46507	0	5.19471	3.58058	7.00138	5.36394	1.56715	0	5.77933	0	3.24865	0.80195	9.14995	0	0	0	3.94103	0	0	0
MAFB	S1	A0054	9568.84	954.607	64.5102	40.4638	60.274	13.4007	16.0979	8.74838	8.70925	0	7.79207	30.4349	2.80055	17.8798	1.56715	3.16943	5.77933	8.6185	6.4973	4.8117	3.43123	12.5701	0	12.0109	15.7641	2.92412	13.2712	8.18536
B4GALNT4	S1	A0055	990.751	1677.15	229.094	259.82	38.965	30.989	6.43917	3.49935	1.24418	1.75217	0	0	1.40028	0	0	0	0	4.30925	0	0	0	2.51401	0	0	0	2.92412	11.6123	8.18536
TNFSF8	S1	A0056	2208.97	978.868	229.921	219.356	71.8417	43.5522	16.9028	4.37419	6.2209	0	7.79207	5.37087	6.30125	9.83389	1.56715	4.75415	1.92644	1.7237	2.16577	0	2.28749	0	9.41854	0	0	0	6.63559	0
TMEM176A	S1	A0057	4015.58	294.293	14.887	46.1429	28.6149	13.4007	17.7077	3.49935	5.59881	0	13.6361	3.58058	4.20083	1.78798	1.56715	3.16943	1.92644	0	0	1.6039	5.71872	0	4.70927	0	3.94103	0	0	0
BCL11B	S1	A0058	666.23	199.36	23.1575	59.6309	15.2207	6.70033	0	5.24903	3.73254	0	1.29868	1.79029	0	0	0	0	3.85289	0	1.08288	0	0	0	0	0	0	0	0	0
LY86	S1	A0059	3662.75	490.489	54.5855	78.7979	77.93	41.0395	16.0979	5.24903	5.59881	0	12.9868	7.16116	5.60111	7.15192	3.1343	6.33886	0	5.1711	2.16577	5.61365	9.14995	0	3.13951	0	0	0	9.95339	0
MN1	S1	A0060	11339	3061.07	494.578	362.754	134.551	72.0286	37.0252	41.9922	24.2615	7.00869	16.8828	32.2252	14.7029	19.6678	10.9701	11.093	6.74255	15.5133	14.6189	17.6429	8.00621	12.5701	9.41854	4.00364	19.7052	14.6206	48.1081	16.3707
NR4A3	S1	A0061	15161.5	5823.63	27.2928	60.3408	38.965	23.4512	8.04896	6.12386	8.70925	49.0608	9.09075	180.819	7.00138	60.7913	1.56715	10.3007	22.1541	5.1711	56.3099	86.6106	2.28749	7.54204	6.27903	4.00364	15.7641	5.84824	9.95339	20.4634
NLRP3	S1	A0062	19035.6	3492.49	826.226	658.779	466.971	340.88	145.686	162.72	67.1857	3.50434	58.4405	28.6446	43.4086	26.8197	21.9401	15.8472	17.338	12.0659	16.7847	8.0195	20.5874	0	12.5581	0	27.5872	0	33.178	0
ABCG1	S1	A0063	1309.21	1628.63	204.282	112.873	42.0091	25.9638	6.43917	3.49935	2.48836	1.75217	1.29868	0	0	0.89399	0	0	0	0	1.08288	0	0	5.02803	3.13951	0	11.8231	14.6206	1.6589	26.6024
MYO7B	S1	A0064	642.977	248.936	5.78937	20.5868	4.2618	1.67508	0	0	0	0	1.29868	1.79029	1.40028	0	0	0	0	0	0	0	0	0	0	2.00182	0	0	0	0
S100A12	S1	A0065	5649.3	416.652	0	11.3583	7.30594	3.35017	3.21958	1.74968	2.48836	0	6.49339	3.58058	2.80055	0	0	0	0	0	0	0	0	0	0	0	0	0	9.95339	0
CD1C	S1	A0066	2797.36	340.705	23.9845	50.4023	14.6119	6.70033	7.24406	0	1.24418	1.75217	1.29868	0	0	17.8798	1.56715	22.186	6.74255	1.7237	1.62433	4.00975	4.57498	0	0	0	0	0	1.6589	0
ACKR3	S1	A0067	1101.96	454.625	84.3594	91.576	17.0472	8.37542	3.21958	2.62451	1.24418	0	1.29868	0	0	0	0	0	0	6.8948	0	1.6039	0	2.51401	6.27903	0	1.97052	0	3.3178	2.04634
CD6	S1	A0068	1358.74	783.727	178.644	167.534	32.8767	13.4007	12.8783	6.9987	1.24418	0	1.29868	3.58058	0	3.57596	1.56715	3.16943	1.92644	0	0	1.6039	0	0	0	8.00727	7.88207	0	0	0
CD22	S1	A0069	3540.42	1966.17	72.7807	97.2551	20.7002	5.86279	1.60979	1.74968	1.24418	1.75217	3.2467	19.6932	5.60111	88.505	1.56715	24.5631	0	12.0659	3.24865	8.82145	0	0	3.13951	0	0	0	6.63559	0
SDK2	S1	A0070	1646.87	2442.95	311.799	342.877	105.936	46.9023	16.9028	20.9961	6.84299	20.15	8.44141	7.16116	5.60111	0	0	2.37707	3.85289	0	1.08288	0	2.28749	0	0	0	11.8231	2.92412	4.9767	0
LINC00982	S1	A0071	333.62	417.706	84.3594	60.3408	18.2648	15.9133	4.02448	1.74968	0	0	0	0	0	0	0	0	0	0	0	0	0	0	0	0	0	0	0	0
SPOCK2	S1	A0072	5180.21	3328.99	456.533	371.983	101.065	40.202	28.9763	6.9987	11.1976	8.76086	6.49339	78.7727	10.5021	17.8798	6.26861	10.3007	5.77933	24.1318	3.79009	14.4351	11.4374	0	1.56976	8.00727	0	0	14.9301	18.4171
CLEC7A	S1	A0073	8448.68	976.758	118.269	122.101	110.198	34.3392	23.342	18.3716	14.9301	6.1326	42.207	10.7417	11.2022	18.7738	7.83576	19.8089	4.81611	9.48036	12.4532	12.0293	13.7249	5.02803	12.5581	2.00182	15.7641	0	16.589	0
CYP1A1	S1	A0074	29.3182	11.603	1022.24	1645.53	70.6241	50.2525	10.4636	79.6102	1.86627	8.76086	2.59736	51.0232	13.3026	16.0918	1.56715	0	1.92644	6.8948	1.08288	8.82145	0	0	0	0	0	0	0	0
C1QTNF4	S1	A0075	7927.02	10617.8	1191.78	557.265	423.136	268.013	104.636	55.9896	59.7206	1.75217	35.0643	12.532	25.205	12.5159	12.5372	5.54651	19.2644	3.4474	14.0775	8.0195	18.2999	10.0561	12.5581	8.00727	66.9976	20.4688	23.2246	40.9268
CD200	S1	A0076	567.155	830.139	468.939	438.003	123.592	97.9924	24.1469	20.1213	8.70925	0	7.79207	16.1126	5.60111	13.4098	1.56715	2.37707	0	5.1711	1.08288	4.8117	2.28749	0	0	0	0	0	1.6589	4.09268
FAM155B	S1	A0077	74.8118	75.9466	112.479	103.644	12.1766	14.2382	0	0	1.86627	0	0	1.79029	0	1.78798	0	0	0	0	1.08288	0	0	0	0	0	0	0	0	0
NEGR1	S1	A0078	731.943	805.878	58.7208	82.3474	25.5708	20.101	4.82938	2.62451	0	1.75217	0	1.79029	0	1.78798	0	0	0	4.30925	0	0	2.28749	5.02803	4.70927	6.00545	0	1.46206	0	2.04634
IRF8	S1	A0079	14152.6	5786.71	1586.29	1504.26	967.428	755.463	284.128	187.215	96.4239	7.88477	84.4141	62.6601	69.3137	25.0317	27.4252	15.8472	19.2644	6.8948	22.1991	15.2371	27.4499	20.1121	15.6976	0	23.6462	2.92412	18.2479	6.13902
IGLL5	S1	A0080	989.74	283.745	2.48116	41.1737	0.608828	3.35017	2.41469	0	0	0	0.649339	0	0	0	0	0	0	0	0	0	0	0	0	0	0	0	0	0
MZB1	S1	A0081	3226.01	3024.15	494.578	288.216	370.776	249.587	132.808	89.2335	42.3021	1.75217	44.1551	7.16116	22.4044	1.78798	5.48503	2.37707	7.70578	0.86185	1.08288	1.6039	2.28749	0	3.13951	0	3.94103	0	6.63559	0
LRRN1	S1	A0082	319.467	382.898	271.274	238.523	48.7062	35.1768	11.2685	8.74838	1.24418	0	6.49339	1.79029	1.40028	3.57596	3.91788	0	1.92644	3.4474	2.16577	0	0	0	3.13951	2.00182	0	0	0	0
SELL	S1	A0083	30674.9	23425.3	4136.09	2860.86	1797.26	1413.77	543.305	419.047	228.307	50.813	165.581	51.9184	113.422	51.8514	73.6561	59.4268	48.1611	41.3688	69.3045	18.4449	112.087	17.5981	29.8254	8.00727	51.2334	2.92412	129.394	0
IQCA1	S1	A0084	159.733	169.825	29.7739	9.93848	4.87062	3.35017	1.60979	0	0	0.876086	0	0	0	0	0	0	0	0	0	0	0	0	0	0	0	0	0	0
FCRL5	S1	A0085	467.068	147.674	1.65411	9.93848	1.82648	1.67508	1.60979	0	1.24418	1.75217	0	0	1.40028	0	0	0	0	0	1.08288	0	0	0	0	0	0	0	0	0
RNF150	S1	A0086	510.54	924.017	203.455	181.022	56.0122	56.9528	9.65875	10.4981	2.48836	0	2.59736	5.37087	1.40028	1.78798	0	1.58472	0	1.7237	0	0.80195	4.57498	0	7.84878	0	1.97052	0	0	0
LKAAEAR1	S1	A0087	102.108	122.358	92.63	63.8902	15.2207	8.37542	1.60979	1.74968	1.24418	0	1.29868	0.895145	1.40028	1.78798	0	0	0	0	0	0	0	0	0	0	0	0	0	0
GRASP	S1	A0088	21509.4	9623.07	82.7053	66.0199	51.1416	23.4512	37.8301	29.7445	41.0579	58.6977	58.4405	35.8058	31.5062	40.2295	31.343	57.0498	36.6024	31.8885	51.9784	32.88	21.7311	95.5325	50.2322	58.0527	27.5872	13.1585	8.29449	36.8341
CDH9	S1	A0089	110.196	140.29	10.7517	24.1363	9.74125	5.86279	0	1.74968	0	0	0	0	0	0	0	0	0	0	0	0	0	0	0	0	0	0	0	0
CLEC9A	S1	A0090	416.52	477.831	142.253	111.453	23.7443	16.7508	3.21958	1.74968	2.48836	0	3.89604	1.79029	0	0	0	1.58472	0	6.8948	3.24865	0	4.57498	0	3.13951	0	0	0	0	0
SHD	S1	A0091	334.631	394.501	30.601	22.7165	16.4384	10.888	3.21958	0	1.24418	1.75217	0	5.37087	2.80055	0	0	0	0	0	0	0	2.28749	0	0	0	0	0	0	0
BEND5	S1	A0092	683.416	931.401	188.568	203.739	81.583	83.7542	20.9273	28.8696	6.2209	5.25651	3.89604	18.798	2.80055	1.78798	0.783576	0	3.85289	1.7237	0	1.6039	3.43123	5.02803	0	0	0	0	0	0
FGR	S1	A0093	18118.6	2137.05	286.988	427.355	322.679	154.945	110.271	150.472	51.0113	20.15	54.5445	72.5067	36.4072	57.2154	22.7237	23.7707	25.0438	24.9937	27.0721	27.2663	37.7436	0	12.5581	0	51.2334	0	26.5424	6.13902
LCK	S1	A0094	1007.94	545.339	199.32	168.244	23.1355	23.4512	1.60979	0.874838	1.24418	0	2.59736	32.2252	0	0	0	1.58472	1.92644	0	0	0	0	0	0	0	0	0	0	4.09268
LSP1	S1	A0095	31840.5	11829.7	3562.12	2666.35	1477.02	874.394	408.082	251.078	138.104	98.1216	168.828	87.7242	130.926	51.8514	47.0145	50.7109	92.4693	43.0925	42.7739	32.078	115.518	32.6822	51.802	20.0182	145.818	2.92412	71.3326	34.7878
ASGR2	S1	A0096	2153.37	141.345	72.7807	67.4397	63.3181	43.5522	8.04896	17.4968	4.97672	5.25651	5.19471	8.0563	8.40166	5.36394	1.56715	3.16943	0.963222	1.7237	1.08288	6.4156	4.57498	0	6.27903	0	0	0	6.63559	0
LINC00865	S1	A0097	448.871	392.391	49.6232	36.9143	21.309	15.9133	3.21958	5.24903	2.48836	1.75217	0	1.79029	1.40028	0	1.56715	1.58472	1.92644	0	0	0	0	0	0	0	7.88207	0	0	0
FPR1	S1	A0098	6924.14	767.905	15.714	12.778	40.1827	23.4512	23.342	19.2464	42.9242	3.50434	33.7656	0	4.20083	1.78798	1.56715	1.58472	7.70578	1.7237	3.24865	1.6039	1.14374	0	3.13951	0	27.5872	0	9.95339	4.09268
LOC728989	S1	A0099	197.139	819.591	26.4657	78.088	4.2618	15.9133	1.60979	0	2.48836	1.75217	0	8.0563	0	0	0	0	0	0	1.62433	1.6039	2.28749	0	3.13951	4.00364	0	0	0	0
CD19	S1	A0100	1428.5	527.407	56.2396	88.7364	26.7884	18.4259	7.24406	13.1226	4.35463	12.2652	2.59736	7.16116	6.30125	7.15192	4.70145	11.093	8.669	10.3422	2.16577	4.00975	2.28749	0	4.70927	2.00182	0	0	0	2.04634
LOC101929524	S1	A0101	244.655	224.675	15.714	6.38902	10.3501	0.837542	1.60979	0	2.48836	0	0	1.79029	0	0	0	0	0	0	0	0	0	0	0	0	0	0	0	0
MFAP2	S1	A0102	567.155	689.848	398.64	287.506	121.157	69.516	29.7812	19.2464	8.70925	7.00869	6.49339	8.95145	4.20083	4.46995	0	3.16943	5.77933	6.8948	0	4.00975	3.43123	0	0	0	0	4.38618	1.6589	0
GPRIN3	S1	A0103	1366.83	436.693	101.728	109.323	66.3623	28.4764	5.63427	10.4981	5.59881	0	5.19471	1.79029	4.20083	5.36394	1.56715	6.33886	3.85289	6.03295	3.24865	4.8117	2.28749	0	3.13951	4.00364	3.94103	0	6.63559	0
HOXA_AS3	S1	A0104	355.862	452.515	64.5102	49.6924	20.0913	14.2382	0	0	1.24418	0	1.29868	0	0	0	0.783576	0	0	0	0	0.80195	1.14374	22.6261	0	6.00545	1.97052	1.46206	0	6.13902
RAB20	S1	A0105	6768.45	584.367	68.6454	37.6242	101.674	78.7289	61.1721	64.738	26.1278	29.7869	24.0255	24.1689	24.5048	18.7738	7.83576	9.5083	23.1173	8.6185	4.33153	0	6.86246	5.02803	0	4.00364	15.7641	1.46206	3.3178	4.09268
TMEM176B	S1	A0106	4363.35	323.828	47.9691	69.5693	83.4095	35.1768	32.1958	12.2477	18.0406	0	13.6361	7.16116	16.8033	1.78798	7.05218	1.58472	1.92644	1.7237	2.70721	0	6.86246	0	6.27903	0	11.8231	0	6.63559	0
HBEGF	S1	A0107	18533.1	2692.94	174.508	176.053	100.457	103.855	46.684	81.3599	29.2382	7.00869	22.7269	61.765	25.205	30.3957	10.9701	19.0166	7.70578	12.0659	7.03874	7.21755	10.2937	175.981	32.9649	64.0582	7.88207	8.77236	4.9767	16.3707
BEND4	S1	A0108	3767.89	5249.81	2725.97	3284.67	1543.99	1706.91	500.645	636.007	158.011	36.7956	104.544	255.116	109.222	103.703	39.1788	53.8803	23.1173	37.0596	16.2433	20.8507	11.4374	10.0561	6.27903	16.0145	0	2.92412	0	4.09268
JAML	S1	A0109	7487.25	2264.69	1423.36	1343.82	530.289	282.252	126.369	98.8567	63.4531	5.25651	48.7004	16.1126	35.0069	41.1235	18.8058	41.995	20.2277	9.48036	16.2433	18.4449	17.1562	5.02803	15.6976	12.0109	31.5283	0	21.5657	4.09268
KIAA0087	S1	A0110	230.501	457.789	348.189	256.981	60.8828	28.4764	14.4881	6.9987	4.97672	0	2.59736	1.79029	0	3.57596	2.35073	0	1.92644	0	0	1.6039	4.57498	0	0	0	0	0	3.3178	2.04634
LINC01272	S1	A0111	964.466	64.3437	15.714	22.7165	28.0061	10.0505	6.43917	1.74968	2.48836	0	1.29868	1.79029	2.80055	0	0	0	0	1.7237	0	0	2.28749	0	0	0	3.94103	0	0	4.09268
ERG	S1	A0112	7439.73	13048.1	2682.96	2618.79	1056.32	931.347	301.836	223.958	130.639	64.8303	141.556	136.062	98.7195	93.8689	57.9846	33.279	90.5429	53.4347	72.0118	30.4741	73.1996	37.7102	21.9766	8.00727	15.7641	11.6965	23.2246	6.13902
CXCL16	S1	A0113	17882.1	1897.61	81.8783	97.2551	73.6682	22.6136	24.1469	11.3729	3.11045	0.876086	11.6881	31.3301	4.20083	39.3356	4.70145	3.16943	13.4851	7.75665	8.66307	20.8507	16.0124	5.02803	6.27903	6.00545	102.467	43.8618	72.9915	216.912
LINC01122	S1	A0114	117.273	194.086	77.743	55.3715	21.9178	15.9133	5.63427	0.874838	1.24418	1.75217	0	0	0	0	0	0	0	0.86185	0	0	2.28749	0	0	0	0	0	0	0
PID1	S1	A0115	2359.61	148.729	9.92464	4.25935	9.74125	0	1.60979	0	0	1.75217	5.19471	1.79029	2.80055	8.04591	0	4.75415	0	0	1.08288	1.6039	4.57498	0	0	8.00727	3.94103	0	0	0
EGFEM1P	S1	A0116	214.326	436.693	28.9469	31.2352	16.4384	7.53788	1.60979	8.74838	0	0.876086	0	1.79029	2.10042	1.78798	1.56715	1.58472	0	5.1711	1.08288	0	0	0	0	0	1.97052	1.46206	0	0
EBF4	S1	A0117	254.765	372.349	34.7362	31.2352	7.30594	0	1.60979	0	2.48836	0	0	3.58058	1.40028	0	0	0	0	1.7237	0	0	0	0	0	0	0	0	3.3178	0
F2RL1	S1	A0118	1196.99	1581.17	1066.9	1178.42	407.915	334.179	104.636	63.8632	29.8603	3.50434	37.6617	59.9747	24.5048	21.4558	3.1343	18.2242	5.77933	7.75665	4.33153	6.4156	13.7249	0	0	0	0	0	4.9767	8.18536
TMIGD2	S1	A0119	1850.08	2010.48	1327.42	978.23	608.828	405.37	200.419	116.353	59.0985	35.9195	37.6617	31.3301	25.205	9.83389	6.26861	6.33886	11.5587	7.75665	8.66307	6.4156	2.28749	0	6.27903	10.0091	3.94103	0	6.63559	4.09268
ADGRG6	S1	A0120	1475.01	2668.68	462.323	573.592	231.355	195.147	78.8798	76.1109	34.2149	17.5217	22.0775	102.942	35.0069	26.8197	12.5372	14.2624	11.5587	80.1521	8.66307	11.2273	9.14995	0	3.13951	0	3.94103	2.92412	0	2.04634
TCL1A	S1	A0121	952.334	178.264	15.714	78.088	7.91477	0	1.60979	0	0	0	0	0	0	0	0	0	0	0	0	0	0	0	0	0	0	0	3.3178	0
CD7	S1	A0122	2199.87	1210.93	317.588	309.513	156.469	170.021	38.635	46.3664	16.1743	4.38043	10.3894	10.7417	10.5021	1.78798	7.83576	1.58472	3.85289	1.7237	4.33153	6.4156	12.5812	5.02803	0	4.00364	3.94103	0	6.63559	10.2317
TTC24	S1	A0123	580.297	563.271	214.207	150.497	73.0594	47.7399	12.8783	9.62322	1.24418	0	1.29868	6.26601	3.50069	3.57596	0	2.37707	0	0.86185	3.79009	1.6039	0	0	6.27903	4.00364	5.91155	0	3.3178	0
BEX5	S1	A0124	130.415	150.838	33.9092	16.3275	3.65297	3.35017	0	2.62451	1.24418	0	0	1.79029	0	0	0	0	0	0	0	0	0	0	0	0	0	0	0	0
NOD2	S1	A0125	7002.99	641.327	86.8406	108.613	86.4536	39.3645	43.4644	56.8645	22.3952	9.63694	11.0388	16.1126	28.7057	17.8798	20.373	25.3555	36.6024	10.3422	9.74595	8.82145	16.0124	10.0561	12.5581	0	3.94103	2.92412	16.589	8.18536
MEI4	S1	A0126	113.229	133.961	28.1198	24.1363	7.30594	8.37542	1.60979	1.74968	0	1.75217	1.29868	1.79029	0	0	0	0	0	0	0	0	0	0	0	0	0	0	0	0
FLT1	S1	A0127	417.531	393.446	79.3971	118.552	26.1796	18.4259	3.21958	1.74968	1.86627	1.75217	2.59736	15.2175	0.700138	11.6219	0	0	0	15.5133	0	4.00975	0	0	0	2.00182	0	0	0	2.04634
TCEAL5	S1	A0128	100.086	119.194	52.9314	58.2111	13.3942	3.35017	0	0	1.24418	0	2.59736	2.68543	0	0	0	0	0	0	0	0	0	0	0	0	0	1.46206	0	0
CD28	S1	A0129	678.361	246.827	3.30821	9.22859	3.04414	7.53788	1.60979	3.49935	1.24418	5.25651	1.29868	5.37087	1.40028	1.78798	0	0	0	0	1.08288	1.6039	0	0	3.13951	0	3.94103	0	0	0
DUSP15	S1	A0130	299.247	376.569	115.787	84.4771	32.8767	14.2382	9.65875	4.37419	0	0	1.29868	7.16116	2.80055	1.78798	2.35073	1.58472	0	0	1.08288	1.6039	0	5.02803	0	0	3.94103	0	0	0
CD93	S1	A0131	16962.1	2529.44	1886.51	1619.97	607.002	439.709	164.199	85.7341	74.6507	10.513	49.3498	110.998	20.304	42.9115	18.8058	27.7325	34.676	81.8758	14.6189	8.0195	50.3247	12.5701	21.9766	4.00364	80.7912	68.7168	59.7203	32.7414
NPDC1	S1	A0132	3176.47	3994.58	1914.63	1360.86	628.311	445.572	165.004	168.844	41.0579	26.2826	44.1551	43.8621	28.7057	70.6252	11.7536	34.8638	10.5954	22.4081	14.6189	11.2273	11.4374	17.5981	14.1278	12.0109	15.7641	8.77236	6.63559	6.13902
CD79A	S1	A0133	5394.54	1934.53	191.876	218.647	104.718	76.2163	49.0987	41.1174	16.1743	12.2652	20.1295	5.37087	15.403	9.83389	7.05218	3.96179	7.70578	4.30925	12.9946	3.2078	24.0186	10.0561	12.5581	12.0109	17.7346	16.0827	18.2479	16.3707
FLT3	S1	A0134	5085.18	7221.26	3573.7	2867.25	2178.39	1574.58	609.306	386.678	220.842	34.1673	235.061	35.8058	36.4072	33.9716	18.0222	22.186	11.5587	13.7896	5.95586	6.4156	46.8935	5.02803	6.27903	14.0127	19.7052	0	3.3178	0
MAL	S1	A0135	275.995	184.592	27.2928	24.8462	3.65297	6.70033	4.82938	0	3.73254	1.75217	1.94802	1.79029	0	0	0	0	0	0	0	0	0	0	0	0	0	0	0	0
HCAR3	S1	A0136	1145.43	251.046	6.61643	22.0066	1.21766	0	0	1.74968	0	0	1.29868	2.68543	0	0.89399	0	1.58472	0	0	0	0	0	0	0	0	0	0	6.63559	0
ZSCAN1	S1	A0137	44.4827	118.139	56.2396	41.1737	3.65297	4.18771	1.60979	0.874838	0	0	1.94802	0	0	0	0	0	0	0	0	0	0	0	0	0	0	0	0	0
INSL3	S1	A0138	176.92	224.675	22.3304	21.2967	9.74125	4.18771	4.02448	1.74968	2.48836	1.75217	0	0	0	2.68197	0	0	1.92644	1.7237	0	0	0	0	0	0	0	0	0	0
FAM129C	S1	A0139	3803.27	1749.94	63.6831	70.9891	24.962	30.1515	12.0734	13.9974	15.5522	12.2652	10.3894	10.7417	10.5021	12.5159	7.83576	12.6777	14.4483	11.2041	9.20451	8.82145	13.7249	27.6541	6.27903	4.00364	7.88207	8.77236	16.589	0
IFI44L	S1	A0140	868.424	539.01	47.142	24.8462	35.9209	16.7508	8.04896	6.9987	5.59881	0	8.44141	12.532	2.80055	0	3.1343	3.16943	3.85289	3.4474	0.541442	4.8117	2.28749	0	0	0	0	0	4.9767	4.09268
S100A8	S1	A0141	17691	1093.84	69.4725	41.1737	111.416	58.6279	54.7329	27.9948	26.1278	12.2652	20.7789	21.4835	26.6053	5.36394	7.83576	1.58472	3.85289	3.4474	8.66307	6.4156	13.7249	5.02803	6.27903	0	72.9091	0	207.362	0
KHDRBS2	S1	A0142	315.423	328.047	80.2242	87.3166	29.2237	37.6894	12.8783	5.24903	1.24418	1.75217	4.54537	0	2.80055	1.78798	1.56715	1.58472	0	0.86185	0	1.6039	0	0	3.13951	0	0	0	3.3178	0
BLNK	S1	A0143	893.698	363.911	73.6078	105.064	70.6241	35.1768	24.9518	14.8722	4.35463	0.876086	7.14273	3.58058	8.40166	2.68197	0	0.792358	4.81611	0	1.62433	0	2.28749	0	0	0	5.91155	0	0	0
SIT1	S1	A0144	250.721	100.207	16.5411	20.5868	6.08828	1.67508	0	0	0	0	0	1.79029	0	3.57596	1.56715	0	0.963222	0	1.08288	1.6039	0	0	0	0	0	0	0	0
PCLO	S1	A0145	244.655	329.102	120.75	90.8661	29.2237	24.2887	14.4881	11.3729	2.48836	1.75217	3.89604	5.37087	4.20083	5.36394	1.56715	3.16943	0	0	1.08288	1.6039	2.28749	0	0	0	0	0	0	0
CD38	S1	A0146	3464.6	4222.42	2223.95	2204.92	1817.96	1817.47	476.498	576.518	166.72	25.4065	141.556	61.765	43.4086	38.4416	22.7237	14.2624	11.5587	6.8948	11.3703	13.6332	6.86246	0	9.41854	0	23.6462	0	11.6123	0
HLA_DQA1	S1	A0147	5002.28	2029.46	663.297	1060.58	440.183	323.291	110.271	60.3638	62.831	3.50434	54.5445	49.233	32.9065	32.1836	11.7536	33.279	20.2277	18.9607	19.4919	18.4449	19.4436	0	14.1278	4.00364	3.94103	0	33.178	0
LOXL1_AS1	S1	A0148	252.743	276.361	228.267	170.374	93.7595	72.8661	38.635	21.8709	10.5755	5.25651	5.84405	10.7417	6.30125	0	3.1343	3.16943	3.85289	1.7237	0	0	0	0	0	0	1.97052	0	0	0
TBC1D9	S1	A0149	2711.42	657.149	138.118	198.06	96.1948	72.8661	35.4154	29.7445	16.1743	7.88477	15.5841	23.2738	2.80055	5.36394	6.26861	14.2624	7.70578	24.1318	1.08288	4.00975	6.86246	5.02803	0	0	11.8231	0	6.63559	2.04634
ROBO4	S1	A0150	1053.43	1244.68	143.907	92.9958	31.0502	21.7761	11.2685	1.74968	0	1.75217	2.59736	0	0	4.46995	0	5.54651	0	47.4018	1.08288	1.6039	0	2.51401	0	0	0	0	0	8.18536
MS4A14	S1	A0151	720.822	79.1111	15.714	12.778	8.52359	5.02525	6.43917	0	2.48836	0	2.59736	3.58058	1.40028	0	1.56715	1.58472	0	0	0	0	2.28749	0	0	0	3.94103	0	0	0
HLA_DQB1_AS1	S1	A0152	1376.94	576.983	54.5855	80.2177	38.965	29.314	18.5126	6.12386	7.46507	0.876086	9.74009	12.532	4.90097	5.36394	6.26861	6.33886	0.963222	4.30925	3.24865	8.82145	2.28749	0	3.13951	0	9.85258	0	4.9767	0
SH2B2	S1	A0153	3345.3	642.382	149.697	111.453	44.4445	31.8266	4.82938	6.9987	10.5755	6.1326	12.3374	5.37087	8.40166	7.15192	0.783576	7.92358	4.81611	6.8948	5.41442	3.2078	17.1562	25.1401	10.9883	20.0182	5.91155	8.77236	3.3178	10.2317
TMEM200A	S1	A0154	251.732	273.197	292.777	239.233	88.2801	36.0143	17.7077	32.369	6.2209	4.38043	5.19471	25.0641	6.30125	7.15192	0	2.37707	3.85289	1.7237	0	6.4156	0	0	0	4.00364	0	0	0	0
GBP5	S1	A0155	2138.2	3101.15	752.619	704.922	272.755	221.949	53.1231	169.719	33.5928	65.7064	40.9084	99.3611	35.0069	131.417	7.83576	57.8421	72.2416	10.3422	16.7847	37.6917	3.43123	0	3.13951	0	11.8231	0	9.95339	4.09268
PTPRD_AS1	S1	A0156	98.0642	138.181	28.1198	39.7539	0	6.70033	1.60979	0	0	0	0	0	0	0	0	0	0	0	0	0	0	0	0	0	0	0	0	0
KCNH8	S1	A0157	313.401	387.117	28.1198	30.5253	12.7854	15.0758	12.8783	7.87354	1.24418	1.75217	1.29868	4.47572	0	0	0	0	2.88967	0.86185	3.24865	3.2078	0	0	3.13951	0	0	0	0	0
SLC16A2	S1	A0158	97.0532	103.372	76.0889	32.655	7.91477	6.70033	1.60979	1.74968	0	0	0	3.58058	0	0	0	0	0	1.7237	0	0	0	0	0	0	0	0	0	2.04634
PREX2	S1	A0159	503.463	852.29	215.861	167.534	15.8295	20.101	1.60979	6.9987	0	0.876086	0	0	0	1.78798	0	0	0	22.4081	0	1.6039	2.28749	0	0	0	1.97052	1.46206	6.63559	0
CCDC149	S1	A0160	547.946	242.607	80.2242	65.31	35.312	37.6894	21.7322	13.1226	3.73254	0	2.59736	9.84659	4.20083	14.3038	3.1343	1.58472	0	3.4474	1.08288	0	0	0	0	0	3.94103	0	0	0
VIPR1	S1	A0161	1546.79	326.992	91.8029	55.3715	51.7504	24.2887	14.4881	24.4955	9.95343	0.876086	3.89604	8.95145	5.60111	3.57596	0.783576	2.37707	1.92644	2.58555	2.16577	2.40585	4.57498	5.02803	0	4.00364	1.97052	1.46206	3.3178	4.09268
SLC8A1	S1	A0162	1251.58	320.664	48.7961	68.1496	70.0152	40.202	33.8056	23.6206	11.1976	1.75217	11.6881	7.16116	9.80194	1.78798	0	4.75415	1.92644	0	4.33153	1.6039	2.28749	0	3.13951	0	3.94103	0	0	0
RGS1	S1	A0163	6156.81	2921.84	324.205	352.106	115.069	103.855	41.8546	160.095	31.1045	21.9021	16.8828	115.474	21.7043	164.494	3.1343	83.1976	55.8669	34.474	10.8288	127.51	14.8687	0	6.27903	4.00364	0	2.92412	9.95339	12.278
LOC107161159	S1	A0164	44.4827	69.6177	34.7362	32.655	1.21766	4.18771	0	0	0	0	0	0	0	0	0	0	0	0	0.541442	0	0	0	0	0	0	0	0	0
IFNLR1	S1	A0165	204.216	60.1244	8.27053	15.6176	1.21766	10.0505	0	0.874838	0.62209	0.876086	1.29868	0.895145	0	1.78798	0	0.792358	0	0	0	2.40585	0	0	0	0	0	0	0	0
LOC728392	S1	A0166	2323.21	1218.31	119.923	103.644	26.7884	41.0395	19.3175	27.9948	11.8197	11.3891	9.09075	17.9029	9.80194	13.4098	3.91788	4.75415	16.3748	12.9278	3.79009	4.8117	16.0124	0	6.27903	0	7.88207	2.92412	9.95339	0
NOG	S1	A0167	323.511	317.499	474.729	323.001	90.7154	73.7037	12.8783	10.4981	4.35463	1.75217	6.49339	14.3223	4.90097	31.2896	3.1343	3.16943	1.92644	0	8.12163	1.6039	2.28749	0	3.13951	4.00364	0	0	3.3178	0
SEZ6L	S1	A0168	391.246	54.8503	14.887	7.09891	4.87062	5.02525	3.21958	1.74968	0.62209	0	5.19471	0	0	0	0	0	0	0	0	0	0	0	0	0	0	0	0	0
PRKAG2_AS1	S1	A0169	1004.9	160.332	159.621	178.183	68.7976	101.343	28.1714	23.6206	10.5755	3.50434	7.79207	7.16116	7.00138	12.5159	1.56715	5.54651	1.92644	3.4474	1.08288	4.8117	4.57498	0	0	0	3.94103	2.92412	0	0
KCNK17	S1	A0170	635.901	1038.99	213.38	239.233	177.778	87.9419	77.27	38.4929	22.3952	0.876086	20.7789	3.58058	16.1032	0	4.70145	4.75415	3.85289	1.7237	3.24865	1.6039	2.28749	0	0	0	5.91155	2.92412	0	0
SHANK3	S1	A0171	6952.45	10432.1	3109.72	3056.79	1154.34	1232.86	429.815	328.064	183.516	110.387	183.114	270.334	111.322	83.1411	68.9547	66.5581	94.3958	41.3688	42.7739	39.2956	59.4747	40.2242	21.9766	32.0291	29.5577	16.0827	19.9068	12.278
AREG	S1	A0172	24446.3	13771.7	788.182	385.471	591.172	552.778	321.958	419.047	407.469	297.869	379.863	282.866	27.3054	101.021	14.1044	68.1428	68.3888	22.4081	36.818	43.3053	34.3123	37.7102	15.6976	56.0509	55.1745	46.7859	39.8136	65.4829
HLA_DQB1	S1	A0173	10858.8	8556.65	1412.61	2034.55	652.664	1155.81	256.762	440.043	109.488	0	101.946	96.6756	91.7181	81.3531	50.1489	36.4485	47.1979	29.3029	46.0226	37.6917	48.0372	15.0841	53.3717	22.02	57.145	2.92412	31.5191	0
MSR1	S1	A0174	611.637	84.3851	9.92464	19.1671	32.8767	8.37542	8.04896	12.2477	3.73254	0	5.19471	1.79029	0	0	0	1.58472	1.92644	1.7237	0.541442	0	0	0	0	0	0	0	3.3178	0
CDA	S1	A0175	1760.1	181.428	6.61643	10.6484	17.0472	5.02525	3.21958	0	6.2209	0	5.84405	1.79029	2.80055	0	1.56715	0	0	1.7237	1.08288	1.6039	4.57498	0	1.56976	0	11.8231	0	16.589	0
GATA3	S1	A0176	1193.96	1097.01	119.096	79.5078	29.2237	10.0505	6.43917	3.49935	3.73254	3.50434	0	4.47572	4.20083	5.36394	3.1343	1.58472	1.92644	10.3422	1.08288	3.2078	3.43123	10.0561	17.2673	16.0145	5.91155	2.92412	3.3178	18.4171
PCNX2	S1	A0177	1237.43	1222.53	337.438	323.71	145.51	106.368	61.977	45.4916	21.7731	12.2652	16.8828	33.1204	15.403	42.0175	14.8879	13.4701	6.74255	21.5463	8.66307	10.4254	6.86246	0	3.13951	2.00182	0	2.92412	3.3178	6.13902
PRSS2	S1	A0178	101.097	170.88	16.5411	9.93848	1.21766	0	0	0	0.62209	0	0	0	0	1.78798	0	0	0	0	0	0	0	0	0	0	0	0	0	0
FFAR2	S1	A0179	408.432	105.481	5.78937	2.83957	2.43531	0	0.804896	0	0	0.876086	1.29868	1.79029	0.700138	0	1.56715	0	0	0	0	0.80195	3.43123	0	0	0	1.97052	1.46206	0	2.04634
GPA33	S1	A0180	286.105	340.705	89.3218	53.2418	87.0624	53.6027	17.7077	15.7471	3.73254	3.50434	7.79207	1.79029	2.80055	3.57596	0	1.58472	1.92644	0	1.08288	0	2.28749	0	0	0	0	0	3.3178	0
ZNF831	S1	A0181	365.971	172.99	30.601	17.0374	14.003	13.4007	5.63427	3.49935	1.24418	0	0	0	0	0	0	0	0	0	0	0	0	0	0	0	0	0	0	0
S100Z	S1	A0182	715.767	419.816	71.1266	66.7298	52.968	31.8266	12.0734	9.62322	3.73254	3.50434	6.49339	5.37087	4.90097	7.15192	4.70145	2.37707	5.77933	0	4.87298	4.8117	2.28749	0	3.13951	0	7.88207	0	3.3178	0
JAK3	S1	A0183	10263.4	9258.1	2882.28	2588.97	1326.64	933.859	475.694	422.547	144.947	123.528	164.283	251.536	128.825	201.148	55.6339	69.7275	70.3152	51.711	47.6469	43.3053	50.3247	60.3363	36.1044	22.02	33.4988	13.1585	31.5191	26.6024
RBP7	S1	A0184	1375.93	139.235	4.13527	2.83957	2.43531	1.67508	4.82938	0	0	0	0	3.58058	0	0.89399	0	0	0	0	0	0	0	0	0	0	5.91155	0	3.3178	4.09268
TGFBI	S1	A0185	14312.3	2207.73	331.648	403.928	311.111	147.407	94.9777	24.4955	49.7672	41.176	51.2978	60.8698	42.7084	97.4449	35.2609	90.3288	27.9334	44.8162	34.1108	29.6722	34.3123	30.1682	37.6742	32.0291	70.9386	19.0068	59.7203	47.0658
LOC644554	S1	A0186	27.2962	59.0696	12.4058	33.3649	6.69711	7.53788	0.804896	1.74968	0	0	0	0	0	0	0	0	0	0	0	0	0	0	0	0	0	0	0	0
SYT1	S1	A0187	272.962	267.923	82.7053	44.7232	25.5708	16.7508	3.21958	3.49935	0	0	2.59736	0	0	2.68197	1.56715	0	0	0	0	0	2.28749	2.51401	3.13951	10.0091	0	0	0	0
SLC7A3	S1	A0188	22.2414	40.0829	52.9314	26.9759	6.08828	3.35017	0	0	1.24418	0	0	0.895145	0	0	0	0	0	0	0	0	0	0	0	0	0	0	0	0
BTBD11	S1	A0189	2937.88	3380.68	607.057	376.242	345.814	197.66	101.417	74.3612	47.2788	15.7695	50.6485	12.532	26.6053	16.0918	9.40291	7.92358	17.338	0	12.9946	1.6039	48.0372	7.54204	7.84878	2.00182	15.7641	0	9.95339	0
CD14	S1	A0190	8580.11	786.891	21.5034	9.93848	55.4034	12.5631	25.7567	17.4968	24.8836	25.4065	17.5322	23.2738	14.0028	13.4098	9.40291	14.2624	15.4116	13.7896	17.3261	16.039	19.4436	5.02803	0	14.0127	7.88207	7.3103	86.2627	57.2975
CD5	S1	A0191	1435.58	492.598	34.7362	46.1429	7.91477	5.02525	3.21958	8.74838	1.24418	0	6.49339	5.37087	2.80055	6.25793	4.70145	4.75415	1.92644	5.1711	4.33153	3.2078	4.57498	10.0561	3.13951	0	3.94103	7.3103	13.2712	2.04634
SIGLEC9	S1	A0192	994.795	67.5081	98.4194	51.1122	51.1416	25.1263	22.5371	17.4968	11.1976	0	11.6881	22.3786	14.7029	43.8055	7.05218	8.71594	24.0805	12.9278	7.58018	15.2371	0	0	0	0	3.94103	0	0	0
MCOLN2	S1	A0193	296.214	164.551	153.005	165.405	71.2329	51.0901	16.9028	17.4968	6.84299	0	2.59736	8.0563	2.80055	7.15192	3.91788	3.16943	0	1.7237	1.62433	1.6039	0	0	3.13951	0	0	0	3.3178	0
LECT1	S1	A0194	59.6473	87.5496	23.9845	20.5868	6.08828	5.02525	0	0	0	0.876086	0.649339	0	0	1.78798	1.56715	0	0	1.7237	0	0.80195	0	0	0	0	0	0	0	0
MMP9	S1	A0195	958.4	78.0563	255.559	320.161	261.187	34.3392	33.0007	8.74838	4.97672	0	5.19471	5.37087	5.60111	8.9399	0	3.16943	0	5.1711	0	1.6039	2.28749	12.5701	3.13951	2.00182	0	0	3.3178	4.09268
NUDT11	S1	A0196	1026.14	1176.12	1095.85	1095.36	515.677	523.464	183.516	207.337	41.0579	24.5304	51.2978	78.7727	25.205	38.4416	7.05218	19.0166	7.70578	17.237	8.66307	24.0585	8.00621	5.02803	0	8.00727	3.94103	2.92412	3.3178	0
GLYATL2	S1	A0197	97.0532	154.003	76.0889	41.8836	19.4825	8.37542	5.63427	3.49935	0	1.75217	0	0	1.40028	0.89399	0	0	0	0	2.70721	0	0	0	0	0	0	0	3.3178	0
KLF2	S1	A0198	9158.38	5884.81	60.3749	107.194	101.065	72.8661	107.856	121.602	96.4239	18.3978	148.049	50.1281	63.0125	42.9115	27.4252	16.6395	43.345	12.0659	35.1937	173.221	10.2937	15.0841	4.70927	12.0109	29.5577	29.2412	44.7903	22.5097
OAS1	S1	A0199	720.822	220.456	87.6677	99.3848	40.1827	10.888	8.85386	13.9974	4.97672	3.50434	5.19471	8.95145	5.60111	7.15192	1.56715	7.92358	1.92644	1.7237	1.08288	1.6039	0	0	0	0	0	0	11.6123	0
RPS6KA6	S1	A0200	118.284	202.524	52.9314	70.9891	17.0472	11.7256	0	5.24903	0	3.50434	0	6.26601	0	3.57596	0.783576	0	0	0	0	0	0	0	0	0	1.97052	1.46206	0	0
KIAA0226L	S1	A0201	1909.72	946.168	25.6387	45.433	7.30594	5.02525	8.04896	3.49935	8.08716	2.62826	6.49339	25.9592	1.40028	3.57596	1.56715	0	0	3.4474	1.08288	2.40585	18.2999	5.02803	3.13951	8.00727	7.88207	16.0827	4.9767	10.2317
ELAVL4	S1	A0202	124.349	181.428	21.5034	8.5187	2.43531	0	0	0	0	0	0	0.895145	0	0	0	0	0	0	0	0	0	0	0	0	3.94103	1.46206	0	4.09268
MPEG1	S1	A0203	11278.4	1535.81	381.272	496.214	314.764	160.808	78.0749	41.1174	54.1218	5.25651	46.7524	23.2738	39.9079	36.6536	20.373	34.8638	31.7863	16.3752	10.8288	10.4254	44.606	5.02803	37.6742	12.0109	114.29	0	92.8983	24.5561
SH3RF3	S1	A0204	133.448	99.1525	33.9092	39.7539	18.8737	5.02525	1.60979	0	1.86627	0	3.89604	0	0	1.78798	1.56715	0	0	1.7237	0	0.80195	0	0	0	0	3.94103	0	0	0
TNFAIP2	S1	A0205	30256.3	9283.42	832.016	737.577	687.367	492.475	322.763	438.294	177.918	57.8217	128.569	130.691	116.923	53.6394	66.6039	47.5415	133.888	38.7833	61.7244	58.5424	145.255	52.7943	78.4878	16.0145	212.816	17.5447	167.549	71.6219
ADAM19	S1	A0206	3067.29	1365.98	155.486	280.407	73.6682	23.4512	24.9518	10.4981	1.24418	11.3891	18.1815	19.6932	7.00138	5.36394	3.1343	15.8472	5.77933	9.48036	10.8288	4.8117	11.4374	45.2522	4.70927	18.0164	7.88207	8.77236	6.63559	34.7878
ZBP1	S1	A0207	321.489	66.4533	2.48116	0.709891	0	3.35017	0	0	1.86627	0.876086	0	0.895145	1.40028	0.89399	0	0	1.92644	0.86185	1.08288	0	1.14374	0	0	0	0	0	0	2.04634
LINC00494	S1	A0208	188.041	106.536	1.65411	1.41978	0.608828	1.67508	0	0	0	0	1.29868	0	0	0	0	0	0	0	0	0	0	0	0	0	0	0	0	0
PIK3R5	S1	A0209	17663.7	3772.02	2119.74	1713.68	1522.07	1247.94	544.915	650.004	195.336	125.28	270.774	144.118	190.438	158.236	105.783	127.57	132.925	116.35	102.874	114.679	66.3372	40.2242	25.1161	8.00727	57.145	14.6206	31.5191	6.13902
CD86	S1	A0210	7500.39	727.822	85.1865	100.095	178.387	130.657	88.5386	166.219	39.1916	1.75217	32.467	10.7417	23.8047	17.8798	7.83576	25.3555	22.1541	13.7896	15.1604	4.8117	27.4499	5.02803	12.5581	0	31.5283	0	6.63559	0
CFI	S1	A0211	160.744	251.046	23.1575	12.778	5.47945	8.37542	4.02448	3.49935	0	0	2.59736	5.37087	0	1.78798	0	1.58472	1.92644	1.7237	1.08288	3.2078	1.14374	0	0	0	0	1.46206	0	0
ICOS	S1	A0212	147.602	105.481	135.637	102.934	48.0974	51.0901	3.21958	18.3716	2.48836	0	3.89604	17.9029	4.20083	14.3038	0	1.58472	0	5.1711	0	1.6039	0	0	0	0	0	0	0	0
PPP1R16B	S1	A0213	8195.94	9032.37	900.661	770.232	410.35	283.927	154.54	471.538	117.575	163.828	143.504	279.285	161.032	674.068	61.9025	225.03	194.571	222.357	75.2604	157.984	27.4499	25.1401	12.5581	0	23.6462	0	13.2712	4.09268
WDFY4	S1	A0214	10136	8199.07	5789.37	5508.76	3332.73	2629.04	934.484	796.102	316.021	108.635	300.644	217.52	296.859	428.221	128.506	160.849	81.8739	98.251	88.7965	87.4126	101.793	17.5981	45.5229	36.0327	47.2924	8.77236	33.178	26.6024
JCHAIN	S1	A0215	1507.36	801.659	166.238	227.875	83.4095	36.8518	18.5126	13.9974	9.95343	0	16.2335	11.6369	12.6025	0.89399	0.783576	0	3.85289	1.7237	3.24865	8.82145	9.14995	10.0561	6.27903	0	11.8231	0	9.95339	10.2317
HCAR2	S1	A0216	809.788	140.29	9.09759	20.5868	4.87062	1.67508	3.21958	3.49935	0	0	1.29868	0.895145	2.80055	4.46995	0	1.58472	0	3.4474	1.08288	4.8117	0	0	3.13951	0	3.94103	0	6.63559	4.09268
ZNF662	S1	A0217	878.534	1498.89	612.02	684.335	154.642	119.768	24.9518	42.8671	6.2209	9.63694	14.9348	50.1281	14.7029	5.36394	5.48503	11.8854	7.70578	6.8948	0	12.0293	9.14995	20.1121	1.56976	6.00545	7.88207	2.92412	13.2712	8.18536
CEP295NL	S1	A0218	189.052	89.6592	3.30821	0.709891	7.30594	3.35017	0	0	0	1.75217	0	0	1.40028	0	0	0	0	0	0	0	1.14374	0	0	0	0	2.92412	0	0
TLR2	S1	A0219	7959.37	1192.99	562.396	537.388	429.224	387.782	161.784	186.34	60.3427	32.4152	64.2846	51.9184	47.6094	44.6995	20.373	24.5631	19.2644	31.8885	19.4919	26.4644	22.8749	32.6822	20.4068	14.0127	25.6167	10.2344	14.9301	8.18536
PYHIN1	S1	A0220	309.357	104.427	21.5034	12.778	22.5266	5.02525	3.21958	12.2477	3.11045	0	2.59736	0	0	0.89399	0	0	1.92644	0	0	0	0	0	0	0	0	0	0	0
IRGM	S1	A0221	54.5924	102.317	45.4879	61.0507	12.1766	18.4259	3.21958	0	2.48836	0	1.29868	1.79029	0.700138	1.78798	0	0	0	1.7237	1.08288	1.6039	0	0	0	0	0	0	3.3178	0
CHRM3	S1	A0222	632.868	993.635	200.974	208.708	72.4505	51.0901	16.0979	19.2464	4.97672	7.00869	3.89604	10.7417	4.90097	3.57596	0	3.16943	2.88967	6.03295	0	1.6039	4.57498	0	3.13951	2.00182	9.85258	0	0	24.5561
CSF3R	S1	A0223	36883.2	17081.7	3361.14	2161.62	2758.6	1934.72	939.314	856.466	436.085	34.1673	379.863	177.239	267.453	92.081	145.745	84.7823	135.814	56.0203	72.0118	38.4936	239.043	20.1121	111.453	20.0182	264.049	14.6206	217.316	34.7878
FSD1	S1	A0224	192.084	243.662	412.7	343.587	136.377	84.5917	37.0252	18.3716	3.73254	0	3.89604	0	4.20083	2.68197	0	0.792358	0	0	1.08288	0	0	0	0	0	0	0	6.63559	0
XCL1	S1	A0225	172.876	48.5215	6.61643	13.4879	3.65297	5.02525	1.60979	0	0	0	0	3.58058	0	0	0	0	0	0	0	0	0	0	0	0	0	0	0	0
GBP4	S1	A0226	7379.08	11633.5	2099.89	2116.9	574.734	627.319	170.638	940.451	88.9588	98.9977	99.9982	401.92	88.9176	592.715	52.4996	228.991	126.182	155.995	46.0226	141.945	36.5998	17.5981	28.2556	0	29.5577	5.84824	19.9068	36.8341
ARHGAP24	S1	A0227	1026.14	430.364	9.92464	24.1363	4.87062	14.2382	1.60979	6.9987	4.97672	1.75217	0	3.58058	2.80055	0	0	0.792358	0	9.48036	0	0	4.57498	2.51401	3.13951	0	0	0	13.2712	0
GYLTL1B	S1	A0228	339.686	148.729	3.30821	2.83957	0	3.35017	0	0	0	1.75217	1.29868	0	0	0	0	0	1.92644	0	0.541442	2.40585	0	0	0	0	0	2.92412	0	4.09268
CYYR1	S1	A0229	1154.53	1508.38	774.949	900.142	349.467	521.789	126.369	121.602	67.1857	17.5217	29.2203	21.4835	35.7071	10.7279	12.5372	7.92358	18.3012	13.7896	22.1991	11.2273	16.0124	12.5701	9.41854	4.00364	7.88207	0	3.3178	0
GZMA	S1	A0230	394.279	77.0014	3.30821	2.83957	2.43531	5.02525	1.60979	0	0	0	0	0	0	0	0	0	0	0	0	0	0	0	0	0	0	0	0	0
ADGRF1	S1	A0231	58.6363	127.633	14.887	13.4879	6.08828	6.70033	3.21958	0	0	0	0	0	0	0.89399	0	0	0	0	0	0	0	0	0	0	0	0	0	4.09268
XCL2	S1	A0232	156.7	39.0281	3.30821	10.6484	1.21766	3.35017	0	0	0	0	0	0	0	0	0	0	0	0	0	0	0	0	0	0	0	0	0	0
S100B	S1	A0233	244.655	85.44	187.741	142.688	138.813	65.3283	38.635	12.2477	7.46507	0	16.2335	7.16116	10.5021	8.9399	7.05218	24.5631	1.92644	6.8948	5.41442	6.4156	2.28749	0	0	0	0	0	0	0
LOC105371433	S1	A0234	339.686	246.827	13.2329	7.8088	1.82648	0	0	1.74968	0	0.876086	0	0	0	0	0	0	0	0	0	0	0	0	0	0	0	0	0	0
HLA_DPB1	S1	A0235	17289.6	6807.77	1671.47	1566.02	1309.59	824.141	459.596	350.81	165.476	6.1326	172.724	328.518	170.834	151.084	80.7083	103.799	107.881	74.981	87.1721	89.8184	93.787	55.3083	58.081	34.0309	68.9681	14.6206	43.1314	28.6488
ZDHHC15	S1	A0236	264.874	387.117	304.356	320.871	119.33	142.382	24.9518	41.1174	1.86627	3.50434	11.0388	15.2175	4.20083	9.83389	0.783576	0	0	1.7237	0.541442	0	5.71872	0	0	4.00364	1.97052	1.46206	0	0
SORL1	S1	A0237	21481.1	25723.8	7928.96	6643.16	4076.71	2980.81	1196.08	934.327	768.281	222.526	560.38	195.142	324.864	198.466	303.244	125.985	424.781	102.56	424.49	125.104	253.911	32.6822	65.9298	28.0254	238.432	8.77236	209.021	18.4171
ST14	S1	A0238	1117.12	476.776	192.703	223.616	189.954	87.9419	74.0504	37.618	17.4185	7.88477	28.5709	25.0641	20.304	25.0317	6.26861	23.7707	9.63222	3.4474	6.4973	5.61365	4.57498	5.02803	3.13951	4.00364	0	0	1.6589	0
AOAH	S1	A0239	7263.82	1724.62	271.274	237.104	236.834	195.147	98.1973	121.602	37.9475	13.1413	36.363	25.0641	30.1059	16.0918	12.5372	15.0548	20.2277	6.8948	21.6577	7.21755	43.4623	22.6261	25.1161	4.00364	59.1155	0	29.8602	0
SULF2	S1	A0240	14509.5	1970.39	85.1865	162.565	77.93	45.2273	34.6105	56.8645	44.7904	12.2652	43.5057	5.37087	37.8075	13.4098	18.8058	10.3007	71.2784	24.1318	14.0775	8.0195	41.1748	160.897	50.2322	78.0709	149.759	27.7791	82.9449	51.1585
CUX2	S1	A0241	201.183	83.3303	12.4058	14.9077	8.52359	3.35017	3.21958	0	0	0	1.29868	1.79029	0	1.78798	0	0	0	0	1.08288	0	0	0	0	0	0	2.92412	1.6589	0
CNTNAP4	S1	A0242	68.746	81.2207	47.142	63.8902	24.962	20.101	6.43917	0.874838	0	0	1.29868	1.79029	0	7.15192	0	0	0	1.7237	0	0	0	0	0	0	0	0	0	0
KCNMB1	S1	A0243	174.898	109.701	94.2841	73.8287	29.8326	30.989	12.8783	12.2477	2.48836	0	1.94802	4.47572	4.20083	5.36394	3.1343	1.58472	0.963222	3.4474	0	1.6039	0	0	0	0	3.94103	0	0	0
CRABP1	S1	A0244	30.3291	51.6859	93.457	98.6749	32.8767	18.4259	9.65875	1.74968	3.73254	0	2.59736	1.79029	0	5.36394	3.1343	0	0	1.7237	0	1.6039	0	0	0	0	0	0	0	0
LOC339862	S1	A0245	42.4608	61.1792	74.4348	42.5935	24.962	8.37542	2.41469	6.12386	1.24418	0	1.29868	3.58058	0	0	0	0	0.963222	0	0	0	0	0	0	0	0	0	0	0
VNN2	S1	A0246	3244.21	420.871	43.0068	51.1122	45.6621	51.0901	42.6595	31.4942	26.7499	16.6456	24.0255	19.6932	35.0069	24.1377	18.0222	26.9402	11.5587	18.0989	16.7847	33.6819	6.86246	15.0841	6.27903	0	3.94103	5.84824	3.3178	4.09268
CLMN	S1	A0247	2665.93	503.146	65.3372	68.1496	39.5738	50.2525	26.5616	13.9974	9.95343	11.3891	4.54537	41.1767	4.20083	12.5159	1.56715	6.33886	9.63222	3.4474	2.16577	0	11.4374	0	10.9883	4.00364	0	2.92412	29.8602	4.09268
DBH_AS1	S1	A0248	143.558	131.852	42.1797	44.0133	24.962	12.5631	7.24406	5.24903	3.73254	1.75217	5.19471	12.532	5.60111	2.68197	3.1343	0	1.92644	0	0	1.6039	0	0	0	0	0	0	0	0
LINC00920	S1	A0249	82.8996	41.1378	62.029	28.3957	18.2648	15.0758	4.82938	0	1.24418	1.75217	3.2467	3.58058	1.40028	0	0	1.58472	0	1.7237	1.08288	2.40585	0	0	0	0	0	0	0	0
MYCN	S1	A0250	943.236	796.385	3371.07	2696.88	1016.74	769.701	211.688	202.088	57.2322	37.6717	40.259	91.3048	59.5118	58.1093	10.9701	49.1262	23.1173	25.8555	17.3261	28.0683	18.2999	25.1401	18.8371	4.00364	23.6462	4.38618	23.2246	12.278
EREG	S1	A0251	16178.6	7451.21	869.233	938.476	482.801	772.214	298.616	543.274	166.72	99.8738	116.232	226.472	123.924	223.497	64.2532	183.035	96.3222	79.2902	38.9838	128.312	80.0621	25.1401	45.5229	36.0327	66.9976	29.2412	23.2246	57.2975
UMODL1	S1	A0252	205.227	299.567	119.096	104.354	29.8326	13.4007	8.85386	5.24903	2.48836	4.38043	3.2467	1.79029	0	0	0.783576	0	0	1.7237	1.08288	0	0	0	3.13951	0	7.88207	2.92412	0	4.09268
KCNA3	S1	A0253	2810.5	2979.85	381.272	381.212	129.072	126.469	35.4154	56.8645	29.2382	43.8043	26.6229	24.1689	32.9065	7.15192	15.6715	12.6777	21.1909	5.1711	9.20451	8.82145	22.8749	0	14.1278	8.00727	55.1745	8.77236	26.5424	28.6488
SMARCA1	S1	A0254	643.988	1342.78	475.556	478.467	236.834	245.4	92.5631	66.4877	49.1451	28.0347	27.9216	122.635	29.4058	27.7137	15.6715	6.33886	15.4116	18.9607	12.9946	12.8312	2.28749	5.02803	0	8.00727	0	0	9.95339	2.04634
FAT4	S1	A0255	741.042	1021.06	130.674	149.077	102.283	96.3173	33.8056	43.7419	21.151	5.25651	11.6881	9.84659	6.30125	9.83389	3.1343	1.58472	1.92644	20.6844	1.08288	0	0	7.54204	9.41854	0	3.94103	0	3.3178	4.09268
CLDN10	S1	A0256	305.313	469.392	810.512	601.988	337.9	273.876	68.4162	56.8645	32.3487	12.2652	20.7789	31.3301	18.2036	8.04591	9.40291	7.92358	3.85289	5.1711	3.79009	3.2078	6.86246	0	3.13951	8.00727	7.88207	0	3.3178	4.09268
MYOZ3	S1	A0257	323.511	522.133	690.59	609.797	242.314	195.985	72.4406	55.9896	9.95343	6.1326	14.2855	6.26601	14.0028	16.9858	6.26861	0.792358	3.85289	1.7237	3.24865	4.8117	6.86246	0	3.13951	4.00364	3.94103	0	13.2712	0
CYP27A1	S1	A0258	1367.84	112.865	96.7652	141.268	182.648	60.303	48.2938	6.9987	6.2209	1.75217	7.79207	0	5.60111	0	0	0	0	1.7237	3.24865	8.82145	0	0	0	0	11.8231	0	3.3178	4.09268
CLNK	S1	A0259	91.9983	126.578	15.714	11.3583	4.2618	0.837542	0	2.62451	2.48836	0	2.59736	0	0.700138	0	0.783576	0	0	0	0	0	0	0	0	0	0	0	0	0
TCL6	S1	A0260	94.0203	42.1926	3.30821	9.22859	1.21766	3.35017	0.804896	0	0	0	0	0	0	0	0	0	0	0	0.541442	0	0	0	0	0	0	0	0	0
GPR84	S1	A0261	365.971	72.7822	9.92464	12.0682	9.74125	7.53788	1.60979	5.24903	1.24418	0	1.29868	0	0	1.78798	1.56715	0	0	0	0	0	0	2.51401	0	0	0	0	6.63559	0
DYTN	S1	A0262	127.382	191.976	37.2174	28.3957	9.13242	11.7256	2.41469	4.37419	1.24418	0	1.29868	0	0	1.78798	0	0	0	1.7237	0	0	0	5.02803	0	0	3.94103	0	1.6589	0
PTGDR	S1	A0263	285.094	55.9052	0	1.41978	3.65297	3.35017	0	3.49935	3.73254	1.75217	1.94802	1.79029	1.40028	0	0	1.58472	0	0	1.62433	1.6039	0	0	0	0	0	0	0	0
HES4	S1	A0264	1256.64	228.895	8.27053	10.6484	0.608828	1.67508	1.60979	1.74968	0	5.25651	1.29868	25.9592	0	5.36394	0	1.58472	0.963222	1.7237	2.16577	4.00975	0	0	0	2.00182	0	8.77236	4.9767	0
SDK1	S1	A0265	124.349	208.853	62.8561	44.0133	23.1355	15.9133	4.82938	4.37419	4.35463	3.50434	12.9868	3.58058	2.80055	1.78798	0	3.16943	5.77933	0	1.62433	0	2.28749	0	0	0	0	0	0	0
CRYGD	S1	A0266	725.877	766.85	361.422	254.141	199.696	135.682	60.3672	56.8645	30.4824	3.50434	29.8696	11.6369	18.9037	6.25793	9.40291	6.33886	3.85289	3.4474	4.33153	9.6234	5.71872	2.51401	0	8.00727	7.88207	0	3.3178	0
FHL1	S1	A0267	5978.88	6955.44	1384.49	1244.44	464.536	332.504	303.446	70.8619	171.697	120.9	188.308	209.464	39.9079	35.7596	30.5595	39.6179	43.345	18.0989	39.5252	275.871	44.606	35.1962	20.4068	36.0327	37.4398	13.1585	9.95339	16.3707
HLA_DRB5	S1	A0268	6209.38	8562.98	2753.26	4317.56	1047.79	2570.42	408.887	1128.54	172.319	28.9108	177.919	209.464	170.134	118.901	83.059	82.4052	60.683	54.2966	88.7965	73.7794	82.3496	27.6541	59.6508	28.0254	53.2039	10.2344	14.9301	16.3707
GFRA2	S1	A0269	153.668	21.0963	8.27053	9.22859	7.30594	5.02525	1.60979	0	0	0	0	0	0	0	0	0	0	0	0	1.6039	0	5.02803	0	0	1.97052	0	0	0
NFAM1	S1	A0270	4827.39	713.054	338.265	215.097	286.149	133.169	107.051	61.2386	29.2382	3.50434	23.3762	8.95145	21.7043	12.5159	7.83576	20.6013	13.4851	7.75665	15.1604	9.6234	32.0248	10.0561	4.70927	4.00364	49.2629	0	31.5191	0
MEGF6	S1	A0271	6120.42	8240.21	2199.13	1458.83	929.681	693.485	257.567	182.841	84.6042	30.663	90.2581	59.9747	62.3123	43.8055	39.9624	22.9784	44.3082	37.9214	35.1937	26.4644	85.7808	50.2803	43.9532	42.0382	94.5848	33.6274	111.146	94.1316
CLEC4E	S1	A0272	1311.23	198.305	9.92464	7.09891	3.65297	0	0	0	0	0	1.29868	0	0	0	0	0	0	0	0	0	0	0	0	0	0	0	0	0
ZNF135	S1	A0273	504.474	685.629	533.449	565.073	163.775	212.736	39.4399	61.2386	13.686	9.63694	12.3374	25.9592	7.70152	7.15192	6.26861	3.16943	1.92644	5.1711	4.33153	3.2078	8.00621	25.1401	4.70927	2.00182	1.97052	0	3.3178	2.04634
TRIM71	S1	A0274	178.942	236.278	215.034	163.985	50.5327	36.8518	16.0979	1.74968	3.73254	0	5.19471	35.8058	4.20083	3.57596	1.56715	0	0	0	1.08288	0	0	0	0	0	0	2.92412	0	4.09268
HLA_DRA	S1	A0275	9261.5	2416.58	1212.46	912.92	1052.66	493.312	364.618	188.09	104.511	14.0174	157.14	85.9339	128.825	62.5793	52.4996	64.9734	44.3082	37.9214	46.0226	20.8507	66.3372	5.02803	47.0927	16.0145	57.145	2.92412	13.2712	20.4634
ETNK2	S1	A0276	386.191	539.01	195.185	126.361	32.2679	22.6136	13.6832	8.74838	4.97672	1.75217	1.29868	60.8698	3.50069	18.7738	4.70145	7.13122	0	6.03295	2.16577	4.8117	2.28749	0	0	6.00545	0	0	3.3178	0
NLRP1	S1	A0277	15187.8	6362.64	593.824	644.581	461.492	391.132	259.177	388.428	97.046	120.9	99.3489	232.738	155.431	236.013	73.6561	153.717	112.697	121.521	67.1388	144.351	52.6122	40.2242	59.6508	20.0182	72.9091	10.2344	48.1081	49.1121
HOXA10_AS	S1	A0278	190.063	256.32	234.056	204.449	141.248	120.606	43.4644	34.9935	17.4185	6.1326	14.9348	7.16116	7.70152	12.5159	3.1343	7.13122	1.92644	0.86185	3.79009	2.40585	2.28749	0	3.13951	0	0	0	1.6589	2.04634
C15orf48	S1	A0279	742.053	67.5081	10.7517	26.9759	3.65297	1.67508	2.41469	0.874838	1.24418	0.876086	9.74009	6.26601	2.10042	0	6.26861	3.96179	1.92644	0	3.24865	3.2078	1.14374	0	3.13951	0	1.97052	4.38618	3.3178	0
TNNI2	S1	A0280	454.937	124.468	18.1952	12.778	12.1766	9.21296	6.43917	5.24903	3.11045	2.62826	1.29868	4.47572	0	0	1.56715	1.58472	0.963222	2.58555	0	0.80195	3.43123	0	0	0	0	0	6.63559	0
KLF12	S1	A0281	2954.06	3139.13	1471.33	1395.65	934.551	742.9	329.203	325.44	90.8251	34.1673	82.4661	156.65	70.0138	128.735	36.0445	57.0498	32.7495	31.0266	19.4919	25.6624	36.5998	17.5981	7.84878	8.00727	27.5872	5.84824	3.3178	8.18536
TIE1	S1	A0282	4218.78	6000.84	3302.42	3001.42	1232.27	1090.48	297.812	303.569	82.7379	39.4239	74.674	1324.81	127.425	580.199	46.231	139.455	67.4255	118.935	35.7352	70.5716	35.4561	27.6541	21.9766	8.00727	23.6462	2.92412	16.589	8.18536
STAB1	S1	A0283	14806.7	3077.95	7150.7	6446.52	2925.42	1974.92	779.139	908.082	251.946	81.476	246.749	177.239	254.85	220.816	90.1112	113.307	75.1313	155.133	69.3045	53.7307	91.4995	20.1121	78.4878	14.0127	135.966	11.6965	150.96	38.8804
TMEM150C	S1	A0284	138.503	171.935	167.065	161.855	84.0183	82.9166	37.8301	25.3703	11.1976	5.25651	10.3894	11.6369	6.30125	10.7279	10.9701	4.75415	5.77933	1.7237	1.08288	7.21755	1.14374	0	0	4.00364	0	0	0	0
EPHA1_AS1	S1	A0285	370.015	242.607	46.315	46.8528	14.003	10.0505	2.41469	11.3729	2.48836	0	2.59736	7.16116	2.10042	0	1.56715	0	1.92644	0	1.08288	3.2078	4.57498	2.51401	0	0	3.94103	0	3.3178	0
GIMAP7	S1	A0286	295.203	126.578	215.861	187.411	98.6302	72.0286	28.1714	20.9961	14.9301	0	1.29868	1.79029	7.70152	1.78798	3.1343	4.75415	0	5.1711	0	0	2.28749	0	3.13951	0	3.94103	0	0	0
LOXHD1	S1	A0287	253.754	62.234	9.92464	9.22859	7.91477	11.7256	3.21958	3.49935	1.24418	3.50434	0	1.79029	4.20083	1.78798	1.56715	0	0	0	2.16577	0	0	0	0	0	3.94103	0	0	0
FGF13	S1	A0288	33.362	43.2474	37.2174	29.8154	21.9178	8.37542	3.21958	1.74968	1.24418	0	2.59736	0	1.40028	0	0	1.58472	0	0	0	0	0	0	0	0	0	0	0	0
HLA_F	S1	A0289	316.434	43.2474	6.61643	7.8088	4.87062	1.67508	3.21958	6.12386	0	0	0.649339	1.79029	0.700138	0	0	0.792358	0	0	1.08288	0	2.28749	0	1.56976	0	0	0	0	0
TMTC2	S1	A0290	755.195	504.201	91.8029	123.521	34.7032	46.9023	17.7077	27.12	8.08716	0	3.89604	1.79029	4.20083	1.78798	1.56715	3.16943	1.92644	9.48036	1.08288	0	9.14995	5.02803	6.27903	4.00364	3.94103	0	3.3178	2.04634
CFP	S1	A0291	12630.1	1444.04	298.566	269.049	295.89	272.201	137.637	293.945	77.1391	98.1216	98.6996	125.32	198.839	101.021	75.2233	67.3504	64.5359	85.3232	64.973	71.3736	53.756	12.5701	26.6859	4.00364	35.4693	11.6965	48.1081	10.2317
PABPC4L	S1	A0292	130.415	223.621	139.772	161.145	78.5388	78.7289	23.342	23.6206	6.2209	7.00869	7.79207	10.7417	8.40166	7.15192	0	3.16943	1.92644	1.7237	0	0	2.28749	0	0	4.00364	0	0	0	0
SETBP1	S1	A0293	2306.02	2390.21	64.5102	56.7913	21.9178	6.70033	9.65875	5.24903	9.95343	21.0261	7.79207	30.4349	5.60111	14.3038	15.6715	3.16943	23.1173	7.75665	13.536	8.0195	42.3185	32.6822	18.8371	22.02	1.97052	8.77236	29.8602	6.13902
RAMP2	S1	A0294	64.7021	56.96	20.6763	13.4879	1.21766	1.67508	0.804896	0	0	0	0	0	0	0	0	0	0	2.58555	0	0	0	0	0	0	0	0	0	0
ICOSLG	S1	A0295	760.25	228.895	90.1488	78.088	46.2709	25.1263	15.293	12.2477	3.11045	7.88477	5.84405	23.2738	9.80194	31.2896	10.1865	11.8854	26.9702	22.4081	8.12163	16.039	4.57498	0	0	0	0	2.92412	0	0
FUT7	S1	A0296	319.467	138.181	797.279	866.067	248.402	236.187	57.9525	161.845	16.1743	0	12.9868	8.95145	12.6025	9.83389	9.40291	9.5083	7.70578	9.48036	3.24865	4.00975	12.5812	0	0	0	3.94103	0	3.3178	0
MPZL2	S1	A0297	146.591	86.4948	229.921	204.449	62.1005	41.8771	16.0979	42.8671	4.97672	1.75217	9.09075	12.532	5.60111	16.0918	10.9701	9.5083	15.4116	23.27	2.16577	12.0293	0	2.51401	0	2.00182	0	0	0	0
HRH2	S1	A0298	1686.3	418.761	372.174	247.752	324.505	247.912	182.711	128.601	56.6101	7.00869	49.9991	25.9592	38.5076	20.5618	9.40291	9.5083	5.77933	7.75665	10.2874	12.0293	5.71872	5.02803	6.27903	4.00364	0	0	3.3178	0
MDK	S1	A0299	3368.55	3317.39	998.253	770.942	174.734	113.906	66.0015	34.9935	49.1451	51.6891	59.0899	120.845	33.6066	44.6995	28.9923	54.6727	55.8669	25.8555	57.3928	39.2956	30.8811	12.5701	34.5346	32.0291	11.8231	17.5447	24.8835	14.3244
PXDN	S1	A0300	3936.72	5304.66	5064.87	4148.6	2801.83	2167.56	749.358	578.268	171.075	46.4325	130.517	53.7087	105.021	63.4733	48.5817	37.2408	43.345	96.5273	25.9892	14.4351	37.7436	108.103	65.9298	60.0545	35.4693	19.0068	6.63559	42.9731
CSF2	S2	A4321	2.02194	4.21926	13.2329	11.3583	4.2618	1.67508	2.41469	82.2347	7.46507	51.6891	7.79207	1470.72	95.919	899.354	15.6715	164.81	52.9772	97.3891	23.8234	48.919	2.28749	0	0	0	0	0	0	0
AQP2	S2	A4322	0	2.10963	14.887	4.96924	3.65297	3.35017	11.2685	428.671	15.5522	127.909	24.0255	20869.4	295.458	4053.35	44.6638	361.315	215.762	269.759	81.2163	1210.94	5.71872	20.1121	3.13951	2.00182	0	4.38618	6.63559	4.09268
CCL1	S2	A4323	0	0	16.5411	25.5561	9.13242	6.70033	6.43917	114.604	8.70925	47.3086	9.09075	453.838	88.2174	803.697	20.373	120.438	78.021	124.106	34.6523	71.3736	0	0	0	0	0	0	0	4.09268
NTS	S2	A4324	6.06582	2.10963	14.887	8.5187	21.9178	8.37542	17.7077	199.463	15.5522	38.5478	9.09075	898.725	115.523	890.414	29.7759	210.767	56.8301	133.587	25.4478	112.273	0	0	0	0	0	0	3.3178	6.13902
ATP1B4	S2	A4325	2.02194	0	3.30821	9.22859	9.13242	2.51263	14.4881	188.09	8.70925	46.4325	13.6361	638.238	67.9134	1265	14.8879	213.937	26.007	105.146	12.9946	94.6301	4.57498	5.02803	0	0	1.97052	0	0	8.18536
GUCY2F	S2	A4326	0	0	0	0	1.21766	0	0	14.8722	5.59881	42.0521	5.84405	84.1436	37.8075	186.844	18.0222	102.214	65.4991	79.2902	26.5306	108.263	4.57498	2.51401	0	0	7.88207	0	0	4.09268
PTHLH	S2	A4327	4.04388	6.32889	1.65411	4.25935	4.87062	3.35017	10.4636	17.4968	3.73254	14.8935	5.19471	347.316	20.304	146.614	14.1044	33.279	21.1909	27.5792	5.41442	69.7697	0	0	0	0	0	0	0	0
HSD3B2	S2	A4328	0	0	0	0	0	0	1.60979	8.74838	1.24418	5.25651	2.59736	26.8543	4.20083	49.1694	2.35073	28.5249	5.77933	14.6515	2.70721	11.2273	0	0	0	0	0	0	0	0
TRIM67	S2	A4329	1.01097	4.21926	4.13527	2.83957	6.69711	5.02525	73.2455	159.22	360.812	546.678	494.796	1308.7	679.834	1958.73	557.906	833.561	3427.14	835.995	910.705	1206.94	354.561	268.999	296.684	138.125	269.961	62.8686	136.03	169.846
HEY1	S2	A4330	33.362	8.43851	65.3372	16.3275	40.7915	28.4764	30.5861	362.183	25.5057	82.3521	32.467	1298.86	108.521	2835.74	25.858	804.243	91.5061	329.227	68.7631	218.932	11.4374	7.54204	9.41854	0	3.94103	5.84824	3.3178	10.2317
KRT15	S2	A4331	0	0	0	1.41978	4.2618	1.67508	12.0734	50.7406	21.7731	40.2999	33.1163	163.811	100.12	328.988	39.1788	84.7823	107.881	67.2243	69.3045	100.244	2.28749	0	10.9883	4.00364	0	4.38618	3.3178	22.5097
SAMD5	S2	A4332	3.03291	1.05481	28.1198	48.2726	78.5388	56.1153	480.523	225.708	1014.63	1275.58	1107.12	3157.18	1133.52	2288.61	853.314	1426.24	1690.45	966.996	1091.01	973.568	121.237	145.813	141.278	80.0727	5.91155	14.6206	9.95339	32.7414
AADAC	S2	A4333	0	3.16444	0	0	2.43531	0	8.04896	12.2477	13.0639	41.176	4.54537	263.173	42.0083	190.42	29.7759	184.619	22.1541	110.317	36.2766	89.8184	11.4374	10.0561	15.6976	4.00364	3.94103	0	0	0
IGFL2	S2	A4334	0	0	4.96232	1.41978	8.52359	4.18771	64.3917	59.489	80.8716	390.734	170.127	328.518	463.492	666.022	496.003	1267.77	700.262	955.792	604.249	1047.35	243.617	173.467	249.591	164.149	94.5848	55.5583	16.589	40.9268
CALB1	S2	A4335	2.02194	2.10963	4.96232	7.8088	15.8295	7.53788	56.3427	119.853	116.953	219.021	250.645	2825.08	1123.72	6819.36	731.076	3686.05	2721.1	1707.33	1563.68	3380.22	728.565	1759.81	736.216	742.674	701.504	288.026	298.602	444.056
LINC00659	S2	A4336	0	0	0	1.41978	6.69711	5.02525	4.82938	24.4955	6.2209	76.2195	7.14273	51.0232	10.5021	21.4558	5.48503	3.96179	39.4921	5.1711	7.58018	12.8312	0	0	0	0	0	0	0	0
TRPC4	S2	A4337	0	0	0	0	0	0	0	1.74968	4.35463	3.50434	3.2467	27.7495	1.40028	41.1235	3.91788	11.093	1.92644	3.4474	4.87298	1.6039	0	0	0	0	0	0	0	0
PRR9	S2	A4338	0	2.10963	12.4058	7.09891	18.8737	5.02525	18.5126	20.9961	13.686	155.943	29.8696	71.6116	17.5035	51.8514	4.70145	28.5249	4.81611	14.6515	8.66307	14.4351	0	0	0	0	0	0	0	0
KRT19	S2	A4339	0	2.10963	21.5034	12.778	170.472	68.6784	1044.76	797.852	2434.24	3581.44	2581.77	5429.95	3725.44	5011.71	3893.59	6170.09	7050.78	4758.28	4744.11	6349.84	2361.83	1714.56	1398.65	916.832	1119.25	535.114	529.189	1231.9
PDLIM4	S2	A4340	50.5485	20.0415	60.3749	32.655	28.0061	16.7508	31.3909	177.592	39.1916	154.191	102.596	845.017	208.641	904.718	82.2755	328.036	148.336	199.949	96.9181	154.776	9.14995	5.02803	0	10.0091	7.88207	7.3103	8.29449	12.278
CELA2A	S2	A4341	11.1207	9.49333	4.13527	1.41978	3.04414	4.18771	8.04896	142.599	3.73254	13.1413	4.54537	118.159	102.92	456.829	36.8281	225.03	48.1611	112.041	35.7352	140.341	9.14995	10.0561	9.41854	16.0145	1.97052	2.92412	3.3178	0
SPRY4	S2	A4342	23.2523	22.1511	133.156	90.1562	173.516	75.3788	237.444	502.157	186.005	347.806	214.931	1795.66	556.61	2135.74	283.654	840.692	578.896	687.757	240.4	460.319	18.2999	42.7382	34.5346	20.0182	35.4693	2.92412	0	32.7414
SOWAHA	S2	A4343	8.08777	1.05481	0	1.41978	14.6119	3.35017	107.051	21.8709	290.516	158.572	224.022	14.3223	238.047	80.4591	209.998	108.553	276.445	74.1191	370.888	144.351	36.5998	50.2803	47.0927	8.00727	19.7052	5.84824	0	16.3707
PTGER1	S2	A4344	15.1646	18.9867	25.6387	10.6484	22.5266	20.101	36.2203	71.7367	13.686	49.0608	44.1551	236.318	71.4141	363.854	34.4773	195.712	44.3082	121.521	30.8622	126.708	6.86246	12.5701	1.56976	2.00182	0	0	0	0
LMO3	S2	A4345	0	0	0	0.709891	2.43531	0	0	0.874838	6.2209	10.513	6.49339	3.58058	4.20083	19.6678	7.05218	22.186	3.85289	24.9937	4.33153	8.0195	0	0	0	0	0	0	0	0
REM1	S2	A4346	0	6.32889	0	0	0	0.837542	3.21958	6.9987	4.97672	14.8935	10.3894	10.7417	44.1087	84.929	10.1865	33.279	24.0805	37.0596	34.6523	39.2956	2.28749	0	0	6.00545	0	2.92412	0	6.13902
LINC00693	S2	A4347	0	2.10963	0	0.709891	4.87062	1.67508	3.21958	7.87354	16.7964	19.2739	14.9348	38.4912	13.3026	28.6077	13.3208	13.4701	23.1173	9.48036	18.409	18.4449	0	0	6.27903	0	0	0	0	0
GJA5	S2	A4348	22.2414	29.5348	63.6831	80.9276	65.1446	57.7904	84.5141	222.209	51.6334	54.3173	67.5313	361.638	211.442	607.019	50.1489	225.03	142.557	165.475	33.0279	84.2048	6.86246	0	3.13951	0	7.88207	0	6.63559	0
NAT16	S2	A4349	2.02194	2.10963	0	0	0	0	1.60979	3.49935	3.73254	19.2739	2.59736	88.6193	9.80194	39.3356	3.1343	11.093	15.4116	4.30925	7.58018	11.2273	4.57498	0	0	0	0	0	3.3178	0
CXCR3	S2	A4350	264.874	77.0014	98.4194	52.532	52.3592	25.1263	75.6602	296.57	52.8776	202.376	152.595	818.162	379.475	1146.1	145.745	485.715	326.532	336.122	226.323	328.8	22.8749	12.5701	12.5581	4.00364	7.88207	0	9.95339	6.13902
ZNRF3_AS1	S2	A4351	3.03291	1.05481	0	0	0	0	4.02448	0.874838	1.86627	8.76086	2.59736	33.1204	1.40028	13.4098	7.05218	12.6777	10.5954	7.75665	4.87298	0.80195	0	0	0	0	0	0	0	0
VGF	S2	A4352	16.1755	11.603	178.644	92.9958	71.8417	25.9638	43.4644	239.706	54.1218	113.015	58.4405	2117.91	239.447	1651.2	67.3875	147.379	122.329	117.212	68.2217	103.452	11.4374	27.6541	6.27903	8.00727	7.88207	0	26.5424	4.09268
SYT12	S2	A4353	0	2.10963	1.65411	0	3.65297	7.53788	16.0979	17.4968	19.2848	39.4239	14.2855	110.998	78.4155	148.402	10.9701	35.6561	56.8301	24.1318	17.8676	40.0975	5.71872	15.0841	9.41854	6.00545	0	0	3.3178	0
SLITRK6	S2	A4354	0	2.10963	1.65411	1.41978	3.65297	3.35017	3.21958	6.12386	1.24418	29.7869	2.59736	251.536	7.00138	97.4449	1.56715	22.186	25.0438	10.3422	4.33153	48.117	9.14995	0	0	0	7.88207	0	0	0
ENTPD3	S2	A4355	2.02194	4.21926	4.13527	1.41978	6.08828	0.837542	13.6832	30.6193	12.4418	0	11.6881	34.9106	24.5048	310.215	16.4551	82.4052	28.8967	51.711	35.1937	64.156	2.28749	0	4.70927	0	7.88207	1.46206	18.2479	4.09268
GEM	S2	A4356	110.196	40.0829	16.5411	19.1671	23.1355	5.02525	50.7085	87.4838	95.1797	318.895	151.945	2784.8	274.454	1713.78	159.849	638.641	428.634	259.417	322.699	468.339	69.7684	95.5325	58.081	82.0745	72.9091	32.1653	21.5657	96.178
XIRP1	S2	A4357	64.7021	37.9733	17.3681	37.6242	35.312	11.7256	17.7077	118.103	49.1451	453.812	175.971	12284.1	100.82	453.253	38.3952	64.181	448.861	49.1255	101.791	368.095	13.7249	0	18.8371	0	0	5.84824	13.2712	10.2317
MYEOV	S2	A4358	35.384	23.2059	54.5855	57.5012	102.892	92.9671	169.028	352.56	137.482	193.615	246.749	110.103	227.545	241.377	103.432	92.7059	199.387	78.4284	119.117	136.332	12.5812	0	0	4.00364	11.8231	2.92412	3.3178	4.09268
LINC00346	S2	A4359	9.09874	2.10963	4.96232	1.41978	4.87062	3.35017	11.2685	29.7445	23.6394	41.176	19.4802	492.33	66.5131	226.179	38.3952	128.362	60.683	114.626	56.8514	170.013	9.14995	42.7382	12.5581	28.0254	19.7052	5.84824	39.8136	16.3707
SNCG	S2	A4360	6.06582	0	0.827053	0.709891	4.2618	1.67508	3.21958	13.9974	3.11045	13.1413	5.84405	14.3223	18.2036	22.3497	6.26861	9.5083	5.77933	18.0989	8.12163	14.4351	0	0	0	0	1.97052	0	0	0
PDE11A	S2	A4361	5.05485	8.43851	36.3903	14.1978	33.4855	32.6641	63.5868	98.8567	68.4299	135.793	68.1806	134.272	128.825	609.701	123.021	478.584	169.527	412.826	110.454	161.192	27.4499	40.2242	15.6976	32.0291	7.88207	7.3103	11.6123	8.18536
IL12B	S2	A4362	0	2.10963	1.65411	1.41978	1.21766	3.35017	4.82938	4.37419	2.48836	8.76086	3.89604	8.95145	12.6025	15.1978	3.1343	19.0166	15.4116	8.6185	2.70721	8.0195	0	0	0	0	0	0	0	0
PCSK9	S2	A4363	12.1316	20.0415	76.916	55.3715	905.936	697.672	4382.66	1868.65	9330.1	9566.86	8972.57	3774.83	7725.33	4349.26	11328.9	7195.4	17923.6	6117.41	12576.6	9078.08	3913.89	3210.4	3563.35	2686.44	709.386	551.196	801.248	834.907
SERPINE1	S2	A4364	406.41	383.952	129.847	241.363	106.545	120.606	177.882	1029.68	273.097	533.536	417.525	9223.57	732.345	3752.08	204.513	812.167	536.515	2325.27	408.789	6437.25	117.806	321.794	103.604	144.131	88.6732	105.268	174.184	216.912
CTAGE9	S2	A4365	0	0	0	0	1.21766	5.02525	1.60979	3.49935	11.8197	42.0521	5.19471	17.0077	17.5035	52.7454	15.6715	26.1478	39.4921	12.0659	21.6577	36.0878	0	10.0561	6.27903	4.00364	1.97052	0	3.3178	4.09268
HTR1D	S2	A4366	0	0	0	0	0	1.67508	1.60979	0	1.86627	3.50434	2.59736	8.95145	4.20083	8.04591	4.70145	12.6777	3.85289	9.48036	2.16577	4.8117	1.14374	0	0	0	0	0	0	0
AKAP4	S2	A4367	0	0	22.3304	11.3583	13.3942	6.70033	25.7567	104.981	21.151	66.5825	45.4537	725.067	97.3192	440.737	34.4773	160.849	116.55	151.686	40.0667	308.751	6.86246	0	9.41854	12.0109	0	8.77236	119.441	28.6488
CACNA1H	S2	A4368	69.757	68.5629	45.4879	52.532	129.072	59.4655	576.306	648.255	785.077	2691.34	826.609	903.201	1386.97	3520.53	1947.97	2785.93	3320.23	3868.85	1988.17	3514.95	1080.84	1299.75	1111.39	608.553	987.229	269.019	195.75	464.519
ZPLD1	S2	A4369	0	0	0	0	0	0	0	1.74968	0	0	0	20.5883	21.0042	32.1836	3.1343	4.75415	3.85289	8.6185	1.08288	9.6234	0	0	3.13951	0	0	0	0	0
RGS20	S2	A4370	8.08777	9.49333	5.78937	1.41978	17.0472	7.53788	50.7085	90.9831	230.173	506.378	222.074	720.592	188.337	603.443	209.998	394.594	552.889	301.648	419.617	457.112	288.223	246.373	197.789	182.165	204.934	168.137	96.2161	143.244
ITGA11	S2	A4371	26.2852	7.3837	14.0599	19.1671	3.65297	3.35017	11.2685	103.231	7.46507	10.513	1.94802	58.1844	30.1059	217.24	37.6116	219.483	27.9334	228.39	30.3207	138.737	9.14995	0	12.5581	2.00182	7.88207	2.92412	1.6589	4.09268
C2CD4B	S2	A4372	14.1536	12.6578	14.887	9.22859	20.7002	10.888	28.1714	34.9935	19.9069	21.0261	19.4802	104.732	95.2188	155.554	15.6715	41.995	95.359	14.6515	29.2379	28.0683	2.28749	5.02803	3.13951	0	0	0	6.63559	0
ENTHD1	S2	A4373	0	0	6.61643	8.5187	8.52359	5.02525	20.1224	21.8709	63.4531	147.182	88.3101	170.077	228.945	359.384	162.2	260.686	201.313	147.376	217.66	187.656	85.7808	87.9905	56.5112	40.0364	114.29	35.0894	28.2013	96.178
SUSD4	S2	A4374	46.5047	25.3155	5.78937	2.83957	12.1766	9.21296	39.4399	33.2438	27.994	103.378	74.674	51.9184	97.3192	187.738	39.1788	81.6129	79.9474	75.8428	23.8234	54.5326	4.57498	10.0561	9.41854	4.00364	3.94103	0	0	0
KRT77	S2	A4375	0	0	11.5787	1.41978	3.65297	11.7256	8.04896	15.7471	24.8836	12.2652	31.1683	12.532	50.41	132.311	50.1489	149.756	97.2854	146.515	56.3099	137.935	16.0124	0	12.5581	0	19.7052	8.77236	6.63559	16.3707
LOC285626	S2	A4376	2.02194	3.16444	0	4.25935	3.65297	2.51263	2.41469	6.9987	9.33134	8.76086	3.89604	12.532	10.5021	26.8197	1.56715	12.6777	13.4851	6.8948	6.4973	6.4156	0	0	0	0	0	0	0	0
LOC645553	S2	A4377	0	0	0.827053	0	6.69711	5.02525	20.9273	34.9935	60.3427	184.854	68.1806	69.8213	36.4072	109.067	65.0368	57.0498	130.035	34.474	75.2604	103.452	51.4685	27.6541	42.3834	14.0127	23.6462	13.1585	11.6123	83.8999
OR1F1	S2	A4378	0	0	0	0	1.21766	1.67508	4.82938	0	5.59881	5.25651	11.6881	0	4.90097	8.04591	4.70145	6.33886	15.4116	3.4474	3.24865	0.80195	0	0	0	0	0	0	0	0
SLC37A2	S2	A4379	733.965	58.0148	107.517	154.756	128.463	36.0143	84.5141	465.414	90.8251	122.652	79.2194	6926.63	470.493	5900.33	206.864	2105.3	379.509	1554.78	201.416	986.399	98.362	67.8784	105.174	74.0673	106.408	89.1856	144.324	200.541
HPGD	S2	A4380	1371.89	1349.11	1739.29	942.736	7671.23	5271.49	16712.1	16544.9	28004	37725.1	27743	26664.6	34945.3	60725.2	32044.3	65237.2	37888.3	41855.8	30383	34730.1	8364.2	11893.8	9082.61	7106.45	8234.79	3776.5	1872.9	5252.95
SOX13	S2	A4381	34.373	36.9185	43.0068	41.1737	138.204	53.6027	202.029	139.974	177.296	213.765	190.256	426.984	335.366	1349.03	322.05	1032.44	315.937	745.501	279.925	473.953	90.3558	82.9624	92.6156	32.0291	86.7027	13.1585	24.8835	38.8804
GAS2L2	S2	A4382	12.1316	27.4252	13.2329	15.6176	20.0913	13.4007	72.4406	126.851	130.017	277.719	152.595	175.448	166.633	332.564	103.432	153.717	437.303	109.455	119.659	137.133	92.6433	40.2242	61.2205	10.0091	17.7346	5.84824	9.95339	20.4634
CD276	S2	A4383	33.362	42.1926	461.496	283.247	780.518	465.673	674.503	1459.23	474.654	845.423	762.974	2110.75	1238.54	4360.88	662.122	2221.77	1231	1294.5	777.51	1283.92	200.155	158.383	114.592	82.0745	110.349	20.4688	33.178	40.9268
PPP1R1A	S2	A4384	6.06582	1.05481	1.65411	0	2.43531	1.67508	3.21958	14.8722	4.97672	3.50434	9.09075	21.4835	21.0042	32.1836	3.1343	47.5415	10.5954	27.5792	6.4973	18.4449	0	5.02803	0	4.00364	0	1.46206	0	4.09268
NPTX1	S2	A4385	13.1426	11.603	19.8493	40.4638	7.91477	10.0505	9.65875	12.2477	18.0406	3.50434	19.4802	70.7164	26.6053	315.578	22.7237	177.488	11.5587	106.869	23.8234	60.9482	6.86246	5.02803	3.13951	0	0	0	0	6.13902
LRRC4B	S2	A4386	10.1097	12.6578	18.1952	12.778	9.13242	0.837542	6.43917	138.224	7.46507	15.7695	13.6361	42.0718	57.4113	353.126	35.2609	250.385	50.0875	243.042	41.691	157.984	13.7249	7.54204	6.27903	4.00364	39.4103	13.1585	6.63559	28.6488
ROR1_AS1	S2	A4387	0	0	1.65411	2.83957	0	1.67508	0.804896	0	0	1.75217	0	93.0951	1.40028	111.749	3.1343	24.5631	1.92644	23.27	1.08288	6.4156	0	5.02803	3.13951	2.00182	0	0	0	0
SLC30A2	S2	A4388	0	1.05481	1.65411	0	1.21766	0	1.60979	3.49935	2.48836	0.876086	1.29868	168.287	0	29.5017	0	19.0166	0	18.0989	4.33153	35.2858	4.57498	10.0561	4.70927	0	0	0	0	0
OSBPL6	S2	A4389	144.569	207.798	452.398	440.133	579.604	765.513	703.479	2200.22	690.519	1237.91	718.169	15830.6	1643.92	13421.5	894.844	4583	2016.99	3294.85	1137.03	2488.45	582.166	829.624	634.182	718.653	486.718	546.81	570.661	489.075
PTPRB	S2	A4390	40.4388	29.5348	41.3527	41.1737	113.851	59.4655	180.297	286.072	218.353	522.147	293.501	678.52	596.518	2066.9	421.564	1143.37	1601.84	706.717	407.164	675.242	297.373	175.981	282.556	44.04	327.106	52.6341	71.3326	268.07
SLCO2B1	S2	A4391	26.2852	7.3837	50.4503	31.2352	189.346	56.9528	189.955	840.719	169.83	438.919	312.332	358.953	436.886	4545.94	433.317	2801.78	227.32	1585.8	386.048	1378.55	94.9308	397.214	83.1971	176.16	118.231	134.509	909.076	343.785
CLSTN2	S2	A4392	5.05485	6.32889	3.30821	1.41978	0	0	1.60979	3.49935	0	3.50434	2.59736	38.4912	14.7029	213.664	7.83576	75.274	5.77933	44.8162	8.66307	44.9092	2.28749	10.0561	4.70927	4.00364	0	0	0	10.2317
CDH17	S2	A4393	1.01097	1.05481	11.5787	3.54946	6.69711	0	1.60979	10.4981	12.4418	6.1326	7.79207	34.9106	13.3026	110.855	9.40291	26.1478	13.4851	5.1711	10.8288	21.6527	2.28749	5.02803	1.56976	0	1.97052	0	0	0
TXNDC2	S2	A4394	14.1536	0	3.30821	9.93848	10.9589	8.37542	19.3175	41.1174	26.1278	36.7956	36.363	216.625	23.1046	60.7913	17.2387	36.4485	38.5289	32.7503	22.1991	40.0975	9.14995	5.02803	6.27903	6.00545	1.97052	2.92412	9.95339	4.09268
ETV1	S2	A4395	20.2194	32.6992	45.4879	41.1737	103.501	77.8914	148.906	143.473	185.383	128.785	143.504	832.485	224.044	504.21	151.23	282.079	197.461	254.246	152.687	182.043	32.0248	40.2242	40.8137	56.0509	9.85258	17.5447	21.5657	14.3244
OR2A4	S2	A4396	39.4279	27.4252	9.92464	12.778	26.7884	19.2635	43.4644	52.4903	38.5696	314.515	56.4925	211.254	82.6163	352.232	72.089	134.701	181.086	93.0798	109.913	201.29	26.3061	35.1962	31.3951	14.0127	27.5872	14.6206	6.63559	14.3244
IGDCC4	S2	A4397	8.08777	0	7.44348	8.5187	25.5708	13.4007	16.9028	47.2412	22.3952	61.326	30.5189	140.538	48.3095	90.293	21.9401	33.279	80.9106	9.48036	16.7847	24.0585	8.00621	5.02803	3.13951	0	0	5.84824	8.29449	0
AKR1C1	S2	A4398	246.677	321.718	221.65	281.117	421.918	416.258	896.654	1922.89	1223.65	951.429	1261.67	4257.31	2365.07	16859.8	941.075	3958.62	1195.36	2580.38	1570.18	1908.64	513.541	545.541	437.962	432.393	762.59	482.48	1356.98	1031.36
ENPP3	S2	A4399	52.5705	117.084	401.121	280.407	1265.75	942.235	2227.15	3698.81	3219.31	9245.33	3836.95	9274.59	5674.62	13194.4	5056.41	11015.4	9184.32	8306.51	5654.28	8638.61	4378.25	3637.78	3768.99	2204	1765.58	1350.94	612.134	1201.2
SHC4	S2	A4400	21.2304	6.32889	20.6763	21.2967	46.2709	28.4764	35.4154	97.9818	47.9009	77.0955	49.3498	805.63	102.22	649.037	59.5518	211.56	94.3958	101.698	60.6415	95.4321	38.8873	42.7382	18.8371	22.02	33.4988	7.3103	39.8136	38.8804
CALB2	S2	A4401	2.02194	2.10963	45.4879	28.3957	241.705	97.1549	331.617	286.947	298.603	788.477	326.618	306.139	336.767	279.819	396.489	541.18	461.383	555.894	424.49	572.592	93.787	87.9905	59.6508	44.04	53.2039	20.4688	48.1081	106.41
WT1_AS	S2	A4402	5.05485	10.5481	4.13527	15.6176	29.2237	28.4764	39.4399	76.9857	75.2728	67.4586	77.2714	126.215	131.626	249.423	111.268	179.073	236.953	184.436	107.747	129.916	57.1872	45.2522	36.1044	16.0145	37.4398	2.92412	14.9301	14.3244
PTPRR	S2	A4403	2.02194	0	5.78937	7.09891	20.7002	8.37542	32.1958	48.9909	58.4764	155.943	65.5833	217.52	66.5131	185.95	45.4474	105.384	304.378	71.5336	48.7298	117.085	54.8997	10.0561	40.8137	16.0145	76.8501	5.84824	19.9068	69.5755
SCG2	S2	A4404	4.04388	2.10963	0	4.25935	3.65297	1.67508	6.43917	6.9987	9.95343	24.5304	20.7789	19.6932	36.4072	43.8055	25.0744	51.5033	69.352	68.948	31.4036	45.7112	13.7249	10.0561	25.1161	0	15.7641	0	6.63559	0
CELA2B	S2	A4405	127.382	33.7541	18.1952	8.5187	10.3501	8.37542	13.6832	195.964	7.46507	27.1587	16.8828	238.108	177.135	830.517	48.5817	296.342	113.66	140.482	48.7298	200.488	32.0248	37.7102	15.6976	6.00545	0	2.92412	9.95339	12.278
UCA1	S2	A4406	128.393	262.649	86.0136	82.3474	1453.27	1015.1	5300.24	3169.54	11361.2	13499.6	13156.9	10739.1	7952.87	11939.2	7863.97	8599.46	14278.8	6622.46	11226.3	10933	7331.4	5437.81	6797.05	4670.24	6565.76	3415.37	2229.56	4499.9
WT1	S2	A4407	28.3072	83.3303	243.981	187.411	438.356	345.905	689.796	780.355	1069.37	1073.21	1289.59	830.694	1378.57	1753.11	1319.54	1805.78	1910.07	1509.96	1219.33	1328.03	382.011	266.485	375.172	136.124	285.725	74.565	132.712	184.171
PNLIP	S2	A4408	0	0	0	0	2.43531	0	0	9.62322	0	0	1.29868	41.1767	4.20083	44.6995	0	22.186	1.92644	5.1711	0	4.8117	0	0	0	0	0	0	0	0
CRYBA4	S2	A4409	4.04388	4.21926	32.2551	15.6176	90.1066	35.1768	171.443	136.475	200.313	236.543	287.008	387.598	160.332	259.257	60.3353	137.87	107.881	41.3688	77.9676	138.737	54.8997	12.5701	23.5464	4.00364	43.3514	5.84824	19.9068	63.4365
GPR153	S2	A4410	75.8228	56.96	68.6454	40.4638	294.064	164.158	625.404	734.864	776.99	982.092	1325.95	958.7	1230.14	4612.99	753.016	1866	832.224	1840.91	1019.53	1720.99	749.152	615.933	835.111	392.356	638.447	195.916	91.2394	530.002
ADRA1D	S2	A4411	7.0768	4.21926	7.44348	2.83957	14.6119	10.0505	16.9028	68.2373	8.70925	148.935	27.2722	123.53	28.7057	84.929	8.61933	46.7491	44.3082	33.6122	7.58018	32.078	0	5.02803	7.84878	4.00364	15.7641	4.38618	6.63559	24.5561
TPSAB1	S2	A4412	553.001	488.379	1339	1230.24	3830.14	1558.67	7363.19	6230.59	8666.95	21981.9	12039.4	13284.8	18162.3	28404.7	14132.6	27972.6	20433.8	24192.1	18817.3	23960.7	9156.81	7667.74	10798.4	4780.34	12301.9	2062.97	2360.61	5975.31
TPSB2	S2	A4413	420.564	484.16	976.75	929.248	3127.55	1362.68	6424.68	5592.84	8156.84	12053.2	10920.6	12445.2	15808.4	26941.3	11911.9	24361.8	18461.1	21597.1	15746.2	21509.9	7611.62	6818	9338.48	4099.72	12012.3	1946	2302.55	6646.51
GCSAML	S2	A4414	911.896	1258.39	10403.5	13311.9	9966.52	10374.6	8114.16	20229.7	7906.76	13449.7	10652.4	63440.7	18667.1	55203	9561.19	21854.8	24740.4	15790	13164.6	18528.3	3428.94	2300.32	2400.16	1415.29	1777.41	723.719	688.443	1385.37
TLR5	S2	A4415	337.664	91.7688	31.428	31.9451	70.0152	40.202	115.1	243.205	100.779	152.439	149.348	221.101	295.458	951.205	146.529	409.649	199.387	326.641	111.537	183.647	20.5874	35.1962	34.5346	20.0182	11.8231	0	11.6123	12.278
TCN1	S2	A4416	8.08777	2.10963	63.6831	35.4946	216.743	179.234	264.811	647.38	234.528	319.771	319.475	856.654	525.104	1087.09	362.012	591.891	532.662	279.24	353.561	445.082	166.987	80.4484	97.3249	32.0291	159.612	14.6206	152.619	10.2317
FASLG	S2	A4417	24.2633	4.21926	3.30821	4.25935	1.21766	0	3.21958	8.74838	6.2209	14.8935	5.19471	159.336	12.6025	45.5935	7.05218	27.7325	17.338	19.8226	18.409	16.841	4.57498	0	1.56976	0	0	0	0	8.18536
CCDC74A	S2	A4418	2.02194	13.7126	9.09759	5.67913	7.30594	3.35017	19.3175	15.7471	29.2382	98.1216	62.3366	93.0951	36.4072	50.0634	32.9102	37.2408	50.0875	20.6844	35.1937	73.7794	6.86246	40.2242	6.27903	4.00364	19.7052	11.6965	0	8.18536
RAET1E	S2	A4419	0	2.10963	9.92464	5.67913	16.4384	20.9385	25.7567	46.3664	49.1451	72.7151	41.5577	146.804	60.2119	157.342	43.0967	45.9568	89.5796	46.5399	84.4649	78.5911	6.86246	7.54204	12.5581	12.0109	31.5283	27.7791	26.5424	34.7878
TPSD1	S2	A4420	189.052	200.415	259.695	305.963	743.379	376.056	1592.89	1756.67	1695.19	3188.08	2162.3	2509.99	2974.89	5388.97	2213.6	4907.07	3460.86	4639.34	2795.46	4065.89	1467.42	1297.23	1685.92	852.774	2033.57	282.177	398.136	1137.76
ROBO2	S2	A4421	0	0	1.65411	0	4.87062	10.0505	22.5371	19.2464	61.5869	22.7782	61.0379	27.7495	44.8089	42.0175	42.3131	41.2026	76.0945	25.8555	42.7739	50.5229	30.8811	55.3083	25.1161	20.0182	15.7641	8.77236	6.63559	16.3707
LINC01104	S2	A4422	0	0	0	0	1.21766	0.837542	3.21958	0.874838	14.9301	6.1326	12.3374	0	5.60111	8.04591	1.56715	3.16943	2.88967	0	2.70721	3.2078	2.28749	0	0	0	0	0	0	2.04634
EMP2	S2	A4423	115.251	50.6311	81.8783	63.1803	298.935	325.804	1160.66	644.755	1733.76	2511.74	1912.3	1032.1	1482.89	1100.5	1926.81	1446.05	2018.91	1382.41	1549.06	1222.17	1093.42	990.521	853.948	832.756	208.875	318.729	238.881	214.866
PPP1R26_AS1	S2	A4424	24.2633	62.234	43.8338	56.0814	62.1005	59.4655	94.9777	118.103	206.534	626.401	167.53	239.004	231.046	249.423	224.103	301.888	308.231	281.825	205.206	202.091	68.6246	52.7943	89.4761	62.0563	78.8207	13.1585	24.8835	32.7414
UBXN10_AS1	S2	A4425	4.04388	2.10963	5.78937	1.41978	12.7854	6.70033	25.7567	28.8696	31.7266	69.2108	40.259	79.6679	53.2105	101.915	42.3131	106.968	61.6462	76.7047	53.0613	108.263	25.1624	47.7663	43.9532	42.0382	3.94103	20.4688	19.9068	24.5561
EPB41L4B	S2	A4426	2.02194	0	1.65411	2.83957	10.3501	15.0758	40.2448	29.7445	37.9475	58.6977	44.8044	63.5553	51.8102	57.2154	54.8503	67.3504	46.2347	66.3625	42.2325	36.8897	34.3123	45.2522	28.2556	0	11.8231	8.77236	3.3178	8.18536
FNDC4	S2	A4427	10.1097	10.5481	3.30821	1.41978	8.52359	12.5631	12.0734	13.1226	34.2149	134.917	101.946	166.497	58.1115	63.4733	32.1266	73.6893	102.102	49.1255	41.691	118.689	25.1624	30.1682	40.8137	16.0145	31.5283	26.3171	9.95339	28.6488
SDC3	S2	A4428	151.646	36.9185	49.6232	65.31	298.326	250.425	911.142	450.541	1244.18	1590.1	1483.09	2911.01	1473.09	1649.41	1567.94	1869.96	1642.29	1910.72	1356.85	1797.97	920.714	1038.29	795.867	718.653	736.973	482.48	467.809	857.416
CST6	S2	A4429	5.05485	4.21926	6.61643	5.67913	7.30594	5.02525	11.2685	13.1226	6.2209	19.2739	18.1815	372.38	54.6108	161.812	10.9701	32.4867	39.4921	16.3752	22.7406	71.3736	38.8873	5.02803	32.9649	36.0327	15.7641	11.6965	13.2712	0
VWA5A	S2	A4430	913.918	1054.81	1428.32	1223.14	3648.71	2332.55	6530.12	7979.4	9274.73	14110.2	12477.1	22684.8	18335.2	42842.7	13541.8	31241.1	20394.3	24249.9	14630.8	21756.9	12073.4	11725.4	10183	7326.65	10782.7	3982.65	6955.76	8805.4
WWC2_AS2	S2	A4431	0	0	4.13527	2.83957	17.0472	3.35017	33.0007	33.2438	42.3021	50.813	39.6097	85.9339	45.509	98.3389	47.0145	60.2192	124.256	51.711	78.5091	56.9385	46.8935	20.1121	67.4995	26.0236	11.8231	27.7791	24.8835	24.5561
AMIGO2	S2	A4432	244.655	206.744	109.998	156.176	260.578	269.688	724.406	897.584	1262.84	1774.95	1362.31	2455.38	1815.46	3202.27	1619.65	2266.94	2260.68	2202.03	2265.39	2323.25	1223.81	1038.29	1050.17	996.905	723.18	792.436	539.142	961.78
SEPT10	S2	A4433	67.735	23.2059	47.142	33.3649	32.8767	25.1263	28.9763	152.222	26.1278	110.387	44.8044	1025.84	97.3192	872.534	28.2087	294.757	121.366	165.475	47.6469	149.163	17.1562	153.355	48.6625	92.0836	21.6757	21.9309	6.63559	32.7414
CSPG4	S2	A4434	7.0768	9.49333	27.2928	35.4946	20.7002	10.888	10.4636	26.2451	23.0173	28.0347	22.0775	331.204	14.7029	84.0351	10.9701	15.0548	29.8599	18.9607	65.5145	37.6917	6.86246	2.51401	1.56976	0	7.88207	7.3103	6.63559	0
SIGLEC6	S2	A4435	196.128	81.2207	382.099	286.086	1536.68	1085.45	1901.16	2680.5	2123.19	1614.63	2879.82	2003.33	3472.69	6611.95	2914.12	4715.32	4452.01	4465.25	3015.83	3714.63	1463.99	1209.24	1339	646.587	1391.18	149.13	233.905	869.694
SYCP1	S2	A4436	10.1097	14.7674	8.27053	9.93848	32.2679	49.415	111.881	31.4942	255.057	402.999	187.659	102.942	201.64	33.9716	312.647	206.013	275.481	154.271	287.506	218.13	96.0745	233.803	130.29	100.091	21.6757	45.3238	3.3178	22.5097
LOC101928134	S2	A4437	22.2414	34.8089	4.13527	7.8088	43.8356	31.8266	108.661	66.4877	194.714	311.887	198.048	157.545	163.132	122.477	135.559	154.51	229.247	128.416	247.439	174.825	97.2182	115.645	103.604	86.0782	29.5577	30.7032	16.589	28.6488
CCNI2	S2	A4438	3.03291	5.27407	17.3681	12.778	10.9589	7.53788	34.6105	19.2464	75.2728	86.7325	66.8819	28.6446	57.4113	35.7596	72.8726	56.2574	114.623	47.4018	77.4262	53.7307	27.4499	22.6261	36.1044	18.0164	15.7641	8.77236	21.5657	6.13902
TLR8_AS1	S2	A4439	4.04388	3.16444	1.65411	2.12967	7.30594	3.35017	6.43917	6.12386	25.5057	13.1413	24.0255	0.895145	3.50069	26.8197	8.61933	7.13122	12.5219	12.0659	23.8234	9.6234	3.43123	0	3.13951	0	3.94103	0	0	2.04634
TEAD3	S2	A4440	31.3401	35.8637	106.69	46.8528	183.866	151.595	370.252	357.809	390.672	600.995	706.481	729.543	476.094	556.062	303.244	404.103	444.045	241.318	228.488	275.069	102.937	223.747	106.743	186.169	100.496	95.0339	43.1314	83.8999
PROSER2_AS1	S2	A4441	35.384	36.9185	105.863	58.2111	113.242	76.2163	148.101	204.712	173.563	125.28	211.685	254.221	280.755	557.85	170.036	263.063	374.693	229.252	178.676	226.15	76.6308	62.8503	81.6273	34.0309	27.5872	46.7859	36.4958	18.4171
LINC00520	S2	A4442	1.01097	0	6.61643	9.22859	8.52359	3.35017	11.2685	21.8709	3.73254	7.00869	18.8308	58.1844	12.6025	119.795	9.40291	68.9351	10.5954	25.8555	11.9117	18.4449	4.57498	7.54204	3.13951	0	3.94103	5.84824	4.9767	22.5097
IL1RAPL1	S2	A4443	2.02194	2.10963	0	0	0	0	0	1.74968	1.24418	0	0.649339	10.7417	2.80055	18.7738	0.783576	15.8472	1.92644	1.7237	2.16577	5.61365	0	0	0	0	0	0	0	0
HFE	S2	A4444	86.9435	12.6578	27.2928	40.4638	77.93	61.1406	142.467	142.599	183.516	201.5	126.621	118.159	193.238	208.3	172.387	175.903	150.263	144.791	161.891	106.659	48.0372	12.5701	23.5464	28.0254	27.5872	39.4756	43.1314	24.5561
LAX1	S2	A4445	443.816	416.652	880.812	579.271	801.218	463.998	609.306	878.337	427.998	1003.12	544.796	1877.12	921.382	3607.25	679.36	1560.15	817.775	1322.94	727.698	1028.9	227.605	143.299	167.964	90.0818	153.7	32.1653	36.4958	57.2975
MAOB	S2	A4446	131.426	33.7541	29.7739	17.0374	82.1918	48.5774	131.198	113.729	102.645	207.632	105.193	131.586	133.726	197.572	95.5963	152.925	88.6164	149.962	128.322	97.036	41.1748	22.6261	25.1161	8.00727	15.7641	2.92412	16.589	0
STARD13	S2	A4447	30.3291	43.2474	126.539	85.187	298.326	207.71	469.254	386.678	511.358	426.654	507.783	583.634	592.317	698.206	472.496	522.956	511.471	442.991	463.474	363.283	150.974	221.233	171.103	162.147	132.025	33.6274	36.4958	65.4829
BIK	S2	A4448	45.4937	22.1511	38.0445	28.3957	86.4536	69.516	140.857	96.2322	241.993	304.878	268.177	179.924	243.648	210.088	246.043	209.975	159.895	169.785	258.809	239.783	90.3558	98.0465	94.1854	68.0618	37.4398	46.7859	18.2479	59.3438
LINC01215	S2	A4449	1245.52	1367.04	212.553	205.159	635.008	584.604	1682.23	943.95	4625.24	5250.38	4025.9	3211.78	1587.21	1354.39	1705.06	854.162	3302.89	770.494	2154.4	1815.62	718.271	490.233	594.938	312.284	415.779	513.183	632.04	354.017
LINC00675	S2	A4450	8.08777	6.32889	2.48116	5.67913	4.87062	1.67508	4.82938	2.62451	3.73254	7.00869	8.44141	6.26601	22.4044	52.7454	11.7536	19.8089	28.8967	10.3422	14.0775	8.82145	4.57498	0	3.13951	4.00364	0	0	0	0
AKAP2	S2	A4451	38.4169	71.7274	100.073	93.7057	199.696	137.357	254.347	234.457	259.411	130.537	325.968	252.431	284.956	459.511	256.229	381.124	231.173	244.766	328.655	240.585	38.8873	123.187	58.081	54.0491	47.2924	17.5447	11.6123	28.6488
LPAR5	S2	A4452	266.896	218.347	2076.73	1569.57	2520.55	1696.86	2997.43	4042.63	2920.09	4041.38	4386.94	6743.13	4647.52	7840.29	3101.39	4783.47	4803.59	3799.9	3524.79	4834.96	1508.6	982.979	1152.2	972.883	1087.73	684.244	791.295	841.046
TOM1L1	S2	A4453	55.6034	75.9466	172.027	180.312	415.83	486.612	804.091	894.959	1172.02	1272.08	1118.16	1275.58	1078.21	1367.8	1060.18	1063.34	1117.34	1069.56	1061.23	1114.71	673.665	613.419	499.183	532.483	135.966	241.24	134.371	120.734
DGKB	S2	A4454	0	0	1.65411	0	10.9589	8.37542	37.8301	10.4981	56.6101	35.9195	52.5965	16.1126	14.0028	1.78798	31.343	18.2242	21.1909	12.0659	37.3595	25.6624	21.7311	5.02803	15.6976	18.0164	0	0	0	4.09268
FAM89A	S2	A4455	527.727	305.896	567.359	614.766	1712.63	1780.61	4779.47	2913.21	8200.38	8762.61	7945.31	8800.17	7003.48	6877.46	6487.22	5706.56	11664.6	5199.54	9597.6	5820.55	4367.96	3831.36	4987.12	3769.42	6488.91	3237	1715.3	4041.52
LOC101926941	S2	A4456	0	0	0	0	4.2618	0	0	7.87354	3.73254	6.1326	0	5.37087	1.40028	28.6077	8.61933	25.3555	1.92644	4.30925	3.79009	4.8117	0	0	0	4.00364	3.94103	0	0	2.04634
SLC10A4	S2	A4457	46.5047	51.6859	176.162	204.449	1281.58	914.596	3400.69	1419.86	4054.78	6441.86	4076.55	2196.69	3588.21	2196.53	3826.2	2911.92	3367.42	2992.34	3601.13	2970.42	2438.46	2295.29	2593.24	2392.17	859.145	1426.97	706.691	458.38
EGR3	S2	A4458	360.917	295.348	105.036	124.941	122.374	51.9276	40.2448	224.833	87.0925	307.506	82.4661	3224.31	413.082	2065.12	110.484	739.27	598.161	303.371	347.606	337.621	22.8749	356.99	97.3249	144.131	61.086	29.2412	14.9301	87.9926
LINC01160	S2	A4459	42.4608	22.1511	17.3681	20.5868	20.0913	12.5631	18.5126	45.4916	16.1743	93.7412	29.8696	313.301	34.3068	290.547	21.1565	54.6727	51.0508	59.4677	20.5748	55.3346	21.7311	25.1401	18.8371	16.0145	9.85258	10.2344	23.2246	6.13902
LOC101929337	S2	A4460	0	0	1.65411	1.41978	7.91477	5.02525	17.7077	9.62322	17.4185	10.513	8.44141	8.95145	11.9024	12.5159	14.8879	19.8089	9.63222	18.0989	15.1604	11.2273	4.57498	0	1.56976	18.0164	7.88207	0	0	2.04634
PPM1E	S2	A4461	10.1097	6.32889	20.6763	26.9759	24.962	27.6389	37.0252	28.8696	98.2901	114.767	51.9471	216.625	70.0138	132.311	49.3653	157.679	165.674	218.91	129.946	156.38	60.6184	110.617	67.4995	72.0654	19.7052	38.0135	43.1314	18.4171
SH3RF2	S2	A4462	2.02194	2.10963	16.5411	7.8088	24.962	31.8266	41.8546	28.8696	14.3081	21.9021	41.5577	203.198	42.7084	25.9257	43.8802	30.1096	18.3012	37.0596	14.0775	39.2956	12.5812	12.5701	7.84878	16.0145	3.94103	0	3.3178	0
ANKRD2	S2	A4463	4.04388	2.10963	9.09759	3.54946	7.30594	8.37542	8.04896	34.1187	31.1045	58.6977	29.8696	39.3864	33.6066	68.8372	44.6638	49.1262	28.8967	37.9214	50.3541	51.3248	32.0248	37.7102	31.3951	16.0145	21.6757	14.6206	23.2246	8.18536
SYTL2	S2	A4464	248.699	181.428	177.816	150.497	191.781	91.2921	298.616	181.966	602.805	804.247	733.104	601.537	785.555	1516.21	879.172	1573.62	986.339	1168.67	1057.44	1028.1	468.935	605.877	425.404	312.284	478.835	173.985	152.619	417.453
HEPH	S2	A4465	10.1097	6.32889	56.2396	35.4946	135.16	114.743	168.223	216.96	130.017	64.8303	125.972	196.932	206.541	599.867	203.73	526.918	178.196	480.913	190.588	348.046	149.83	158.383	125.581	108.098	31.5283	29.2412	19.9068	24.5561
KRT4	S2	A4466	0	0	0.827053	0	0	0	0	3.49935	0	2.62826	0	0	1.40028	7.15192	1.56715	7.92358	1.92644	10.3422	0	6.4156	0	0	0	0	0	0	0	0
AKR1C2	S2	A4467	54.5924	83.3303	43.0068	58.2111	49.9239	91.2921	136.027	215.21	223.33	76.2195	214.282	535.297	243.648	948.523	169.252	317.736	175.306	252.522	282.633	202.893	112.087	98.0465	111.453	80.0727	114.29	133.047	142.665	147.336
TIMP1	S2	A4468	22039.2	4352.16	5503.21	5020.35	6075.5	5212.86	6890.72	16486.3	6235.83	12282.7	8810.23	20350.2	21377.3	63484	11367.3	31794.2	18716.4	23439.7	11170.5	23318.3	5550.59	5178.87	5693.51	3753.41	3267.12	1760.32	3339.36	2246.88
PLPP1	S2	A4469	197.139	156.113	315.107	171.084	428.006	419.608	380.716	917.705	322.242	586.977	421.421	1822.51	611.921	1823.74	394.922	1157.63	813.923	800.659	527.906	591.037	171.562	457.55	205.638	280.254	171.435	105.268	23.2246	102.317
CAV2	S2	A4470	74.8118	35.8637	49.6232	39.7539	183.257	182.584	288.958	330.689	348.992	285.604	253.892	1321.23	354.97	679.432	275.035	464.322	257.18	441.267	199.792	401.777	146.399	409.784	197.789	254.231	86.7027	76.0271	31.5191	96.178
GRAMD3	S2	A4471	428.652	387.117	407.737	457.88	435.921	463.161	619.77	775.981	479.631	449.432	614.275	939.007	718.342	995.011	488.951	624.378	662.697	561.065	468.347	545.326	144.112	165.925	114.592	70.0636	66.9976	77.4892	51.4259	36.8341
PROKR1	S2	A4472	0	4.21926	0.827053	0	7.30594	5.02525	13.6832	7.87354	31.7266	16.6456	42.8564	10.7417	15.403	7.15192	19.5894	6.33886	12.5219	6.03295	27.6135	24.0585	10.2937	10.0561	7.84878	0	9.85258	8.77236	9.95339	6.13902
ACE2	S2	A4473	1.01097	2.10963	3.30821	2.83957	3.65297	4.18771	5.63427	17.4968	9.95343	17.5217	14.9348	23.2738	21.0042	7.15192	7.83576	11.093	48.1611	17.237	17.3261	32.078	19.4436	5.02803	15.6976	12.0109	3.94103	0	6.63559	8.18536
MYRIP	S2	A4474	38.4169	48.5215	141.426	175.343	162.557	182.584	205.249	294.82	155.522	121.776	141.556	455.629	283.556	967.297	161.417	614.077	275.481	440.406	135.902	304.741	90.3558	100.561	78.4878	78.0709	90.6438	52.6341	53.0848	42.9731
SLC38A11	S2	A4475	0	0	1.65411	0	8.52359	0	15.293	5.24903	15.5522	22.7782	9.09075	11.6369	4.20083	4.46995	5.48503	2.37707	4.81611	2.58555	7.03874	8.0195	2.28749	0	3.13951	0	1.97052	2.92412	3.3178	2.04634
SRPX2	S2	A4476	14.1536	16.877	27.2928	28.3957	32.2679	19.2635	18.5126	59.489	18.6627	39.4239	25.9736	69.8213	39.9079	185.056	44.6638	72.1046	69.352	85.3232	31.4036	47.3151	13.7249	20.1121	7.84878	22.02	9.85258	7.3103	14.9301	0
FOXO6	S2	A4477	94.0203	44.3022	21.5034	17.0374	12.1766	12.5631	30.5861	68.2373	37.3254	45.5565	26.6229	48.3378	77.0152	325.412	96.3798	257.516	83.8003	113.764	83.382	319.978	50.3247	32.6822	50.2322	32.0291	15.7641	24.855	11.6123	32.7414
CPED1	S2	A4478	573.22	298.512	129.847	158.306	248.402	347.58	460.401	1495.97	719.136	1947.54	683.754	2047.2	1160.83	2911.73	985.738	1877.89	1906.22	1557.36	1356.31	1584.65	995.057	839.681	850.808	574.522	949.789	475.169	386.523	990.428
C12orf56	S2	A4479	0	0	0.827053	0	0	0	0	0	0	0.876086	0	3.58058	0	7.15192	3.91788	3.96179	1.92644	13.7896	3.24865	1.6039	0	0	0	0	0	0	0	0
SCGB1A1	S2	A4480	2.02194	0	0	3.54946	3.04414	0.837542	1.60979	6.12386	1.24418	4.38043	1.29868	20.5883	8.40166	29.5017	1.56715	4.75415	14.4483	6.03295	5.41442	6.4156	2.28749	0	0	2.00182	1.97052	0	0	8.18536
SLCO4C1	S2	A4481	91.9983	28.48	260.522	241.363	585.693	563.666	679.332	802.226	677.456	613.26	659.729	435.04	509.701	365.642	786.71	469.076	1332.14	501.597	772.637	663.213	232.18	181.009	136.569	154.14	31.5283	80.4133	145.983	55.2512
GABRE	S2	A4482	187.03	58.0148	16.5411	15.6176	37.7473	51.0901	42.6595	416.423	37.9475	122.652	44.1551	271.229	74.2147	549.804	68.1711	274.156	125.219	234.423	35.1937	172.419	53.756	20.1121	48.6625	32.0291	61.086	26.3171	34.8369	26.6024
ATP2B2	S2	A4483	18.1975	26.3704	26.4657	15.6176	25.5708	20.101	25.7567	32.369	56.6101	89.3608	53.2458	32.2252	48.3095	61.6853	37.6116	41.2026	80.9106	36.1977	56.3099	48.117	18.2999	17.5981	3.13951	20.0182	7.88207	0	18.2479	4.09268
SGK223	S2	A4484	506.496	376.569	541.72	455.75	533.942	273.039	711.528	445.292	1232.98	934.784	1101.28	1024.94	1037.61	1710.2	1074.28	1447.64	1194.4	1228.14	1238.82	933.47	372.861	424.868	335.928	230.209	411.838	206.15	97.875	227.144
FBXO16	S2	A4485	1.01097	4.21926	17.3681	29.1055	54.7945	61.1406	114.295	100.606	149.301	154.191	131.816	128.006	178.535	91.187	131.641	114.892	155.079	121.521	140.233	125.104	98.362	55.3083	94.1854	60.0545	61.086	52.6341	31.5191	38.8804
ELOVL2	S2	A4486	6.06582	12.6578	13.2329	7.09891	4.87062	5.02525	23.342	6.12386	44.7904	38.5478	26.6229	27.7495	19.6039	23.2437	37.6116	15.8472	24.0805	23.27	37.3595	19.2468	13.7249	5.02803	12.5581	14.0127	0	5.84824	9.95339	6.13902
DNALI1	S2	A4487	23.2523	50.6311	12.4058	12.778	47.4886	38.5269	77.27	32.369	93.3134	98.9977	81.8167	169.182	50.41	18.7738	46.231	19.8089	63.5726	23.27	48.1883	295.118	21.7311	37.7102	25.1161	4.00364	7.88207	11.6965	8.29449	20.4634
AMHR2	S2	A4488	171.865	188.812	161.275	150.497	549.772	427.146	1011.75	633.383	1667.82	1753.92	2099.96	1041.95	1170.63	1281.98	1188.68	1224.99	1244.48	873.916	1544.73	1143.58	957.314	585.765	689.123	556.505	805.941	554.121	328.462	990.428
PLCL1	S2	A4489	344.741	280.581	9.09759	24.1363	57.2298	51.9276	88.5386	245.829	90.8251	164.704	113.634	642.714	246.449	1223.87	148.879	637.056	304.378	487.807	204.665	399.371	126.956	113.131	108.313	76.0691	72.9091	29.2412	36.4958	49.1121
CDK15	S2	A4490	59.6473	106.536	78.5701	22.7165	443.227	283.927	681.747	360.433	1122.25	1098.61	1003.88	478.007	698.038	623.111	851.747	721.046	1076.88	596.401	902.583	817.187	729.709	470.121	588.659	262.238	449.278	81.8753	124.417	396.99
GAL	S2	A4491	54.5924	82.2755	572.321	542.357	1796.04	1817.47	3827.28	2034	3251.04	2339.15	3305.14	1596.04	2159.23	922.598	2301.36	1629.09	1277.23	1416.88	1461.35	1271.89	664.515	618.447	715.809	756.687	102.467	314.343	152.619	61.3902
TNFRSF9	S2	A4492	189.052	43.2474	7.44348	31.9451	11.5677	15.0758	13.6832	33.2438	31.7266	76.2195	27.2722	1004.35	65.813	154.66	72.089	198.089	115.587	207.706	63.8901	168.41	38.8873	67.8784	32.9649	58.0527	19.7052	13.1585	23.2246	6.13902
HMGCS1	S2	A4493	2935.86	3307.9	38405.1	49761.2	43634.1	48962.7	49111.5	66451.8	48397.9	66875.1	66839.1	88025	38371.8	69442.5	47060	59047.3	55450.8	49491.8	50223.6	94821	10845	17889.7	9506.45	13970.7	7866.3	5106.97	12921.2	13679.8
SAMD15	S2	A4494	15.1646	26.3704	62.029	55.3715	45.6621	46.0648	41.0497	54.2399	57.2322	90.2368	61.0379	172.763	72.1143	101.021	51.716	42.7873	69.352	73.2573	43.3153	112.273	18.2999	17.5981	15.6976	18.0164	0	20.4688	9.95339	6.13902
FAM83H	S2	A4495	1.01097	0	3.30821	2.83957	0.608828	0	7.24406	1.74968	8.70925	3.50434	11.6881	3.58058	9.80194	1.78798	10.9701	1.58472	13.4851	1.7237	9.74595	1.6039	4.57498	0	6.27903	0	0	0	0	0
RNF222	S2	A4496	13.1426	7.3837	1.65411	7.09891	2.43531	1.67508	7.24406	5.24903	19.9069	27.1587	14.2855	6.26601	11.9024	21.4558	27.4252	14.2624	85.7268	17.237	22.7406	10.4254	4.57498	10.0561	6.27903	6.00545	3.94103	1.46206	8.29449	16.3707
KIAA1522	S2	A4497	1847.04	2100.14	1488.7	1455.28	2378.69	1888.66	5172.26	4672.51	8330.4	10064.5	10568.6	13048.5	10107.9	14487.1	9233.66	11009	14297.1	9527.76	10844	11977.9	7457.21	6262.41	6506.64	4760.32	11164.9	5583.61	4274.98	10344.2
GDF11	S2	A4498	1078.71	1430.33	2961.68	2914.1	4632.57	3527.73	4855.94	5136.17	5332.55	4797.45	5242.76	2964.72	6799.74	11616.5	5426.26	8637.49	9178.54	5917.47	5793.43	5521.43	2830.77	2617.09	2260.45	1609.46	1099.55	511.721	457.856	734.636
CSRP3	S2	A4499	0	0	1.65411	0	3.65297	3.35017	11.2685	6.9987	4.97672	3.50434	10.3894	3.58058	4.90097	14.3038	3.91788	7.92358	3.85289	3.4474	12.9946	4.00975	4.57498	7.54204	3.13951	4.00364	0	0	0	0
C9orf116	S2	A4500	44.4827	44.3022	117.442	69.5693	152.207	118.931	230.2	134.725	220.22	221.65	255.19	104.732	209.341	115.325	173.954	180.658	108.844	139.62	152.687	176.429	85.7808	45.2522	47.0927	28.0254	25.6167	19.0068	3.3178	0
SEC14L2	S2	A4501	286.105	317.499	775.776	791.529	2323.9	2248.8	4790.74	4536.91	5720.74	7041.98	7511.56	6571.26	5878.36	5450.66	5082.27	4409.47	7185.64	4825.5	5400.88	6465.32	3742.33	3001.73	3495.85	2956.68	4882.94	3770.65	3304.53	3906.46
ADAMTS3	S2	A4502	101.097	223.621	889.082	857.549	1577.47	1546.1	1963.95	2370.81	2128.79	3224	2001.26	3047.97	2365.77	4697.92	2196.36	2488	2402.28	2651.05	1964.35	2232.63	1101.43	1179.07	1229.12	1115.01	652.241	821.677	625.405	417.453
SLFN5	S2	A4503	326.544	125.523	161.275	160.435	420.091	249.587	561.013	468.038	390.672	294.365	336.358	210.359	505.5	386.204	582.197	615.662	675.219	598.124	544.149	309.553	138.393	70.3924	155.406	74.0673	189.17	36.5515	91.2394	75.7146
CNKSR3	S2	A4504	849.215	1271.05	1767.41	1392.1	3393.61	3002.59	4920.33	4909.59	6887.78	7428.33	7131.04	6768.19	6508.49	7047.32	5917.56	6435.53	6996.84	6102.76	6275.31	7891.19	4051.14	3466.82	3839.62	3084.8	3141	2273.5	1373.57	1954.25
BTN2A2	S2	A4505	579.286	479.94	482.172	478.467	475.495	441.385	360.593	597.514	429.864	738.54	467.524	1297.06	635.726	2069.59	553.205	1480.92	769.614	863.574	624.282	796.337	168.13	155.869	246.452	132.12	165.523	172.523	112.805	216.912
CHMP4C	S2	A4506	85.9325	55.9052	95.1111	107.903	146.119	118.931	202.834	207.337	302.958	371.46	275.32	421.613	265.352	274.455	258.58	256.724	242.732	288.72	320.534	297.524	146.399	158.383	124.011	116.105	29.5577	81.8753	126.076	73.6682
LINC00202_2	S2	A4507	23.2523	17.9318	4.96232	1.41978	12.7854	1.67508	51.5134	26.2451	27.994	42.0521	54.5445	12.532	24.5048	14.3038	31.343	53.8803	9.63222	39.6451	12.4532	32.078	11.4374	10.0561	15.6976	8.00727	0	10.2344	6.63559	14.3244
TEX15	S2	A4508	18.1975	29.5348	66.9913	85.8968	226.484	248.75	317.129	249.329	333.44	346.93	287.008	90.4096	324.864	298.593	360.445	271.779	464.273	226.667	260.975	190.864	125.812	110.617	94.1854	160.145	23.6462	46.7859	13.2712	4.09268
PRSS16	S2	A4509	0	0	0	1.41978	1.21766	0	1.60979	1.74968	1.24418	1.75217	3.89604	1.79029	3.50069	5.36394	4.70145	2.37707	1.92644	1.7237	4.33153	1.6039	0	0	4.70927	0	0	0	0	0
FAM83G	S2	A4510	175.909	142.4	291.95	256.981	331.811	231.999	362.203	367.432	299.847	336.417	349.344	1778.65	391.377	803.697	267.199	458.775	271.629	349.911	302.666	329.602	78.9183	120.673	80.0576	84.0763	122.172	64.3306	112.805	231.236
PGBD5	S2	A4511	25.2743	11.603	4.96232	8.5187	19.4825	21.7761	33.8056	39.3677	70.9182	42.9282	40.259	195.142	37.1073	20.5618	53.2832	20.6013	98.2486	46.5399	111.537	33.6819	34.3123	30.1682	43.9532	56.0509	19.7052	20.4688	11.6123	4.09268
GJD3	S2	A4512	302.28	261.594	356.46	265.499	583.866	391.132	662.429	500.407	897.675	725.399	979.853	469.951	672.133	534.606	657.42	646.564	716.637	744.639	856.019	674.44	346.554	266.485	280.986	176.16	84.7322	111.117	49.767	65.4829
INA	S2	A4513	4.04388	2.10963	14.0599	15.6176	12.7854	18.4259	17.7077	20.9961	13.686	22.7782	25.9736	47.4427	11.9024	31.2896	20.373	26.9402	13.4851	17.237	22.7406	14.4351	8.00621	15.0841	7.84878	0	0	4.38618	0	0
LOC100129617	S2	A4514	73.8009	47.4666	52.1044	47.5627	48.0974	61.9781	41.0497	188.09	31.7266	114.767	35.0643	341.05	67.2133	269.091	45.4474	81.6129	106.918	113.764	35.1937	224.546	34.3123	30.1682	25.1161	18.0164	47.2924	21.9309	16.589	36.8341
MITF	S2	A4515	537.836	389.226	433.376	398.959	841.4	914.596	1486.64	1553.71	1896.75	1664.56	1763.61	6207.83	2017.8	3695.75	2168.15	2663.91	2456.22	2575.21	2447.32	2843.72	1640.13	1877.97	1643.54	1635.48	1739.97	1443.05	915.712	1520.43
TSPAN6	S2	A4516	160.744	188.812	185.26	192.381	438.965	507.55	824.214	838.969	951.175	1046.05	981.801	992.716	935.385	965.509	836.075	1045.91	942.994	963.549	942.65	1026.5	630.203	653.644	547.845	576.523	283.754	521.955	263.765	286.488
LDLRAD3	S2	A4517	1294.04	1178.23	2214.02	2307.86	4241.71	4273.14	5540.1	5953.27	6061.64	5132.99	6068.07	2800.01	6085.6	6510.93	5458.39	6080.56	5630.03	5664.08	5244.95	5133.28	2572.28	2471.28	2353.07	2003.82	1095.61	919.635	562.367	658.921
ACOT4	S2	A4518	60.6582	69.6177	179.471	141.978	260.578	237.862	275.274	230.957	279.318	291.737	299.995	476.217	347.969	354.02	284.438	293.965	241.769	263.726	256.643	261.436	153.262	110.617	116.162	60.0545	25.6167	32.1653	23.2246	4.09268
LOC100996634	S2	A4519	16.1755	22.1511	29.7739	20.5868	28.6149	36.0143	41.8546	38.4929	60.9648	78.8477	57.1418	53.7087	37.1073	65.2613	59.5518	43.5797	107.881	26.7174	51.437	57.7404	24.0186	32.6822	9.41854	12.0109	23.6462	13.1585	9.95339	12.278
HMCN1	S2	A4520	6.06582	23.2059	4.96232	1.41978	5.47945	3.35017	11.2685	17.4968	9.33134	19.2739	18.8308	721.487	14.7029	50.9574	18.0222	11.093	29.8599	19.8226	16.2433	48.919	8.00621	0	3.13951	8.00727	1.97052	8.77236	16.589	6.13902
PLXNB3	S2	A4521	469.09	203.579	184.433	215.807	374.429	397.832	685.771	817.098	877.146	1214.25	1052.58	878.137	709.24	1040.6	841.56	935.775	1293.61	862.712	1073.14	1056.97	666.803	522.915	436.392	392.356	593.125	271.943	306.896	446.102
CSF1	S2	A4522	1212.15	1594.88	1316.67	1439.66	2123.59	2298.21	2859.8	3605.21	2742.17	2019.38	2598.66	9926.26	2362.27	11327.7	1741.89	4538.63	2090.19	2098.61	2395.88	4985.72	1308.44	1800.03	1668.65	1697.54	1131.08	809.981	660.242	918.806
WNT5B	S2	A4523	76.8338	69.6177	693.071	436.583	2332.42	1804.9	3122.19	2970.95	3014.02	1881.83	2642.81	705.374	3073.61	3607.25	2726.06	3352.47	2386.86	2676.91	2925.95	1665.65	1475.43	1292.2	1260.51	1165.06	764.56	397.68	247.176	421.546
CATIP	S2	A4524	45.4937	15.8222	11.5787	14.9077	21.9178	11.7256	46.684	52.4903	47.2788	187.482	74.0247	76.9824	59.5118	84.929	62.6861	72.8969	123.292	53.4347	86.6307	120.293	82.3496	25.1401	50.2322	26.0236	70.9386	46.7859	16.589	65.4829
LINC01461	S2	A4525	0	2.10963	0	1.41978	3.04414	0	4.02448	5.24903	1.86627	4.38043	5.19471	12.532	2.80055	3.57596	5.48503	7.92358	5.77933	2.58555	3.24865	0.80195	0	5.02803	3.13951	4.00364	0	0	0	0
PMP22	S2	A4526	919.983	272.142	2405.9	2220.54	3947.03	3579.65	3891.67	5468.61	3441.4	3860.03	3786.3	13238.3	4610.41	13304.4	3735.31	8689.79	3836.51	6920.66	4175.06	6341.02	1767.08	3567.39	2202.37	2870.61	2833.6	1764.71	1128.05	1835.57
LINC00941	S2	A4527	3.03291	0	19.8493	21.2967	32.8767	32.6641	39.4399	64.738	34.2149	65.7064	50.6485	57.2893	49.0097	68.8372	47.7981	29.3172	33.7128	32.7503	35.7352	45.7112	28.5936	25.1401	10.9883	16.0145	0	10.2344	16.589	10.2317
PPP1R26	S2	A4528	1201.03	1407.12	1828.62	1655.47	2086.45	1830.87	2392.96	2363.81	2480.89	2545.03	2353.85	3141.96	3420.18	3652.84	2610.87	3029.98	2737.48	2713.97	2562.64	2287.96	1151.75	920.129	990.516	666.605	792.148	396.218	179.161	452.241
FST	S2	A4529	24.2633	32.6992	189.395	150.497	283.714	337.529	243.079	807.475	128.15	317.143	120.777	208.569	357.071	558.744	425.482	781.265	477.758	825.653	538.193	476.358	126.956	72.9064	218.196	80.0727	295.577	78.9512	36.4958	231.236
CYP4F11	S2	A4530	0	0	13.2329	4.25935	24.3531	13.4007	21.7322	20.1213	26.1278	62.2021	24.6749	89.5145	42.0083	39.3356	14.1044	28.5249	21.1909	20.6844	18.409	38.4936	5.71872	45.2522	10.9883	22.02	5.91155	5.84824	9.95339	2.04634
ANXA8	S2	A4531	6.06582	6.32889	13.2329	5.67913	10.3501	8.37542	6.43917	8.74838	10.5755	31.5391	22.0775	25.0641	25.9051	38.4416	22.7237	26.9402	49.1243	36.1977	42.7739	33.6819	16.0124	25.1401	17.2673	14.0127	3.94103	7.3103	1.6589	14.3244
SIGLEC17P	S2	A4532	395.29	435.638	100.073	74.5386	263.014	129.819	292.177	217.835	499.538	558.943	656.482	356.268	615.422	1278.41	606.488	973.016	459.457	526.591	733.654	691.281	335.117	384.644	307.672	196.178	240.403	58.4824	71.3326	157.568
BFSP1	S2	A4533	61.6692	69.6177	93.457	83.7672	163.166	167.508	249.518	227.458	213.377	229.534	280.515	467.266	329.065	400.507	314.997	394.594	294.746	299.062	316.743	287.098	211.593	196.093	219.766	182.165	0	48.248	43.1314	16.3707
EFHB	S2	A4534	22.2414	30.5896	12.4058	4.96924	31.0502	30.989	61.1721	78.7354	102.023	103.378	77.9207	108.313	73.5145	95.6569	68.9547	100.629	52.014	87.9087	80.6748	149.965	82.3496	100.561	47.0927	54.0491	37.4398	65.7927	58.0615	24.5561
NUP62CL	S2	A4535	95.0313	217.292	255.559	274.728	488.889	528.489	824.214	1043.68	1083.06	1701.36	1049.98	1741.95	1139.13	1632.43	1130.7	1240.04	1441.94	1263.47	1126.74	1508.47	1089.99	884.933	1040.75	938.852	904.467	934.256	564.026	816.489
PHACTR2	S2	A4536	2692.22	2616.99	3236.26	3345.01	3964.69	3490.87	4212.02	4107.36	4549.96	4364.66	5421.33	17799.1	5062	9416.4	4599.59	5467.27	6226.27	5022	4543.78	5222.3	2598.59	2503.96	2389.17	2145.95	1259.16	1688.68	768.07	898.343
ST8SIA6_AS1	S2	A4537	50.5485	54.8503	187.741	142.688	160.731	113.068	144.076	255.453	156.144	420.521	232.463	211.254	222.644	268.197	165.334	184.619	267.776	167.199	223.074	241.387	104.081	62.8503	42.3834	28.0254	100.496	36.5515	56.4026	98.2243
FAM109A	S2	A4538	860.336	393.446	622.771	644.581	624.658	605.543	750.968	939.576	691.764	510.758	801.934	1697.19	952.188	1722.72	679.36	1079.98	766.725	927.351	625.365	786.713	330.542	248.887	191.51	238.216	197.052	150.592	215.657	202.588
NAB2	S2	A4539	2248.4	1466.19	1649.14	1375.06	1775.95	1198.52	1958.31	2782.86	2307.95	5038.37	3923.31	7057.32	3483.19	6501.99	2130.54	3493.51	4287.3	2382.15	2774.35	3692.98	1064.83	2061.49	1386.1	1709.55	1550.8	1076.08	1154.59	1291.24
HES1	S2	A4540	391.246	187.757	226.613	288.216	535.16	240.375	960.241	570.394	1253.51	933.031	989.593	674.044	1238.54	995.011	1162.04	1063.34	812.959	1335.01	1094.8	714.538	518.116	595.821	764.472	444.404	802	331.887	129.394	597.531
FAM129B	S2	A4541	10544.4	4875.35	9126.53	9165.41	13537.3	12490.3	21556.7	18405.7	25553	20406.7	26639.8	20342.2	31152.7	39755.7	27992.5	31802.1	30196	28172.2	32118.9	26618.3	15330.7	15840.8	17188.8	13151.9	17289.3	10086.7	5243.78	9945.21
PTPRVP	S2	A4542	35.384	49.5763	59.5478	66.7298	108.98	97.9924	103.027	194.214	136.238	307.506	107.141	452.943	176.435	518.514	151.23	251.177	580.823	261.141	181.383	224.546	224.174	191.065	200.929	136.124	197.052	95.0339	101.193	120.734
TNFRSF12A	S2	A4543	751.151	251.046	240.673	237.104	304.414	155.783	358.984	533.651	443.55	1221.26	825.959	2118.81	652.529	1178.28	424.698	592.684	680.035	533.485	441.275	792.327	169.274	301.682	323.37	236.214	435.484	293.874	282.013	253.746
CALR3	S2	A4544	0	0	9.92464	5.67913	4.87062	1.67508	13.6832	6.9987	16.1743	16.6456	9.09075	1.79029	12.6025	14.3038	14.1044	11.093	7.70578	9.48036	3.24865	4.8117	4.57498	10.0561	3.13951	0	0	0	0	4.09268
LRRC8E	S2	A4545	18.1975	11.603	29.7739	27.6858	56.0122	38.5269	57.1476	63.8632	80.8716	96.3694	85.0634	248.85	63.0125	117.113	80.7083	80.0282	85.7268	88.7706	86.6307	89.8184	70.9121	52.7943	69.0693	54.0491	23.6462	39.4756	19.9068	55.2512
OSBPL3	S2	A4546	2362.64	2635.98	2434.85	2579.04	3420.4	3627.39	4575.03	5816.8	6316.7	10280	6458.98	19753.2	6673.02	11256.2	6663.53	8488.53	10530.9	7029.25	6874.69	8037.15	5351.58	5425.24	5294.79	4888.44	4362.72	4174.18	3404.06	3165.69
NCR3LG1	S2	A4547	310.368	241.552	1550.73	1848.56	3206.7	2812.47	3738.74	4168.6	4431.14	6584.66	5214.84	2690.81	3516.79	3514.27	3348.22	2580.71	4151.49	2709.66	3290.34	2968.82	1847.15	1739.7	1869.58	1793.63	1024.67	932.794	593.886	728.497
SIX5	S2	A4548	208.26	194.086	159.621	144.108	302.588	288.952	491.792	477.661	610.892	511.634	651.287	452.943	676.334	672.28	594.734	626.755	743.607	562.788	721.742	604.67	476.941	462.578	450.52	298.271	238.432	143.282	169.208	214.866
CLCN5	S2	A4549	673.307	449.351	874.195	993.138	1640.79	1791.5	2545.08	2574.65	3047.62	2700.97	3416.82	8229.07	3366.27	4705.07	3732.96	3697.14	3168.04	3402.59	3321.2	3550.23	2484.21	2808.15	2392.31	2862.6	1897.61	2636.09	1990.68	1526.57
GPRIN1	S2	A4550	50.5485	32.6992	102.555	108.613	150.381	118.931	200.419	163.595	325.353	311.01	281.164	900.516	346.568	266.409	329.102	227.407	400.7	199.087	450.48	251.01	292.798	223.747	280.986	284.258	96.5553	203.226	172.525	71.6219
ADORA2B	S2	A4551	402.366	168.77	1188.48	1198.3	1838.66	1706.07	2218.29	2452.17	2467.83	2821	2625.28	3951.17	2475.69	2981.46	2182.26	2905.58	2397.46	2552.8	2231.82	2123.56	1500.59	1483.27	1401.79	1297.18	825.646	855.305	416.384	628.226
CRYBB1	S2	A4552	31.3401	30.5896	124.885	84.4771	155.251	92.9671	160.174	108.48	212.755	205.88	244.152	299.873	149.83	146.614	86.9769	79.2358	144.483	96.5273	109.913	130.718	93.787	32.6822	54.9415	8.00727	49.2629	39.4756	23.2246	36.8341
KIT	S2	A4553	9426.29	22289.3	16478.2	15095.8	22731.8	19664.6	28830.6	33395.2	36445.1	41342.5	39598.7	28652.7	32632.7	66078.4	29069.1	43924.4	35537.1	41640.3	36973.4	35463.8	19703.3	18897.8	18202.9	14461.1	22479.7	7093.91	3828.74	11015.4
LOC646548	S2	A4554	28.3072	41.1378	36.3903	36.2045	61.4916	72.8661	67.6113	70.8619	74.6507	80.5999	77.2714	124.425	91.018	164.494	86.9769	87.9517	141.594	101.698	59.0172	72.1755	52.6122	25.1401	45.5229	40.0364	3.94103	26.3171	43.1314	12.278
STON2	S2	A4555	4254.17	5070.49	4998.71	5383.11	7357.69	5705.33	7623.17	7049.44	9353.74	8525.19	9742.04	12765.7	7897.56	10500.8	8312.17	6882.42	11593.3	7037.01	8844.45	6446.88	3563.91	2948.94	3747.01	2636.39	2823.75	1998.64	1748.48	1571.59
PIFO	S2	A4556	11.1207	23.2059	4.96232	8.5187	7.91477	18.4259	20.1224	32.369	35.4591	33.2913	16.8828	38.4912	30.8061	17.8798	22.7237	6.33886	28.8967	10.3422	43.3153	188.458	20.5874	20.1121	12.5581	14.0127	19.7052	17.5447	0	12.278
DIXDC1	S2	A4557	249.71	349.144	528.487	574.302	542.466	799.015	851.58	729.615	1014.01	710.506	901.932	4719.2	1136.32	1906.88	1082.12	1234.49	1408.23	966.134	820.284	1032.91	770.883	882.419	853.948	642.583	463.071	456.163	250.494	245.561
LHB	S2	A4558	0	0	4.13527	4.96924	3.65297	1.67508	8.04896	9.62322	8.70925	13.1413	11.0388	8.0563	9.80194	8.04591	4.70145	5.54651	7.70578	10.3422	5.95586	6.4156	2.28749	0	6.27903	4.00364	5.91155	5.84824	6.63559	0
TANC1	S2	A4559	796.645	1566.4	3394.23	4448.18	6736.07	5939.85	10026.6	10219.9	12966.8	12689.2	12673.2	6812.05	11184	13751.4	10460.7	8800.72	14290.4	10419.8	12558.7	10422.9	6396.96	5606.25	6112.63	5414.92	4147.94	4868.66	10320	5721.57
LOC102724231	S2	A4560	189.052	106.536	72.7807	43.3034	91.3242	76.2163	119.93	192.464	185.383	240.048	181.166	219.31	266.753	428.221	184.924	243.254	481.611	190.469	257.726	251.01	144.112	37.7102	114.592	40.0364	222.668	76.0271	97.875	141.197
MGST1	S2	A4561	1462.87	864.948	4374.29	3729.77	6223.44	6195.3	7203.82	6437.93	8193.54	9347.84	7874.54	4820.35	6552.59	4835.59	6785.77	6705.73	6485.37	5959.7	5843.78	5998.59	2707.24	3034.41	2772.19	2708.46	697.563	1527.85	1152.93	972.011
SPR	S2	A4562	130.415	78.0563	296.085	339.328	390.259	488.287	619.77	658.753	651.95	512.51	572.717	557.675	726.744	801.015	636.264	640.225	452.714	577.44	618.868	415.41	303.092	354.476	346.916	338.307	124.143	141.82	77.9682	114.595
ESRP2	S2	A4563	29.3182	30.5896	23.9845	34.0748	82.1918	122.281	206.858	108.48	337.795	243.552	333.76	70.7164	149.129	85.823	213.916	72.8969	219.615	89.6324	165.14	107.461	113.231	85.4765	134.999	44.04	179.317	84.7994	92.8983	40.9268
NFATC1	S2	A4564	3756.77	3012.55	4331.28	4308.33	5160.43	4057.05	5317.95	6220.97	4527.57	4583.68	6329.76	15219.3	6630.31	12742.9	4786.86	6102.74	6887.04	6506.11	4847.53	8188.71	3173.89	2408.42	3053.18	1819.65	2650.34	1464.98	1302.24	2695.03
P2RX6	S2	A4565	20.2194	28.48	43.8338	34.7847	31.6591	67.8409	68.4162	90.9831	60.9648	120.9	64.9339	79.6679	118.323	168.964	104.999	184.619	174.343	164.613	132.112	173.221	150.974	100.561	105.174	68.0618	66.9976	45.3238	31.5191	30.6951
S100A2	S2	A4566	15.1646	14.7674	25.6387	27.6858	16.4384	25.1263	31.3909	30.6193	42.9242	41.176	34.415	153.07	39.2077	78.6711	28.2087	27.7325	45.2714	43.0925	44.9397	54.5326	29.7373	5.02803	14.1278	16.0145	29.5577	26.3171	34.8369	4.09268
ZBTB32	S2	A4567	27.2962	37.9733	47.9691	34.7847	38.965	30.1515	29.7812	40.2425	34.2149	28.0347	39.6097	461	52.5104	210.088	44.6638	73.6893	77.0578	35.3359	82.2991	84.2048	49.181	25.1401	39.2439	40.0364	35.4693	33.6274	34.8369	22.5097
MANEAL	S2	A4568	41.4498	45.357	81.8783	108.613	87.6712	64.4907	146.491	122.477	151.168	120.024	175.322	230.947	149.83	183.268	118.32	149.756	91.5061	149.1	106.664	95.4321	97.2182	77.9344	62.7903	94.0854	7.88207	17.5447	29.8602	8.18536
MYO1C	S2	A4569	1367.84	815.371	948.63	939.186	1416.74	1309.92	2419.52	2558.9	3145.28	3989.69	3442.8	4261.78	3797.55	6838.13	3160.94	4375.4	4311.38	4057.59	3615.21	3907.1	2334.38	3539.73	2594.81	2342.13	3493.73	3083.48	2073.62	3574.96
CMBL	S2	A4570	2535.51	3432.37	4050.91	4444.63	7060.58	8785.81	10334.9	11225.9	10922	10405.3	10348.5	6101.31	10186.3	10356	9094.18	9382.31	9743.95	9587.22	8109.17	8901.65	4749.97	4771.6	4265.03	3835.48	4238.58	2557.14	3621.38	3241.4
ACOT1	S2	A4571	26.2852	37.9733	36.3903	33.3649	68.1887	41.0395	58.7574	33.2438	83.9821	158.572	95.4529	51.0232	84.7167	62.5793	90.1112	72.8969	111.734	66.3625	106.123	88.2145	58.3309	25.1401	43.9532	42.0382	17.7346	43.8618	16.589	12.278
MIR4653	S2	A4572	0	0	1.65411	0.709891	3.04414	4.18771	6.43917	3.49935	8.70925	7.00869	1.94802	5.37087	4.90097	2.68197	6.26861	1.58472	6.74255	6.03295	7.03874	4.8117	4.57498	0	1.56976	4.00364	3.94103	0	1.6589	0
CCDC103	S2	A4573	33.362	40.0829	41.3527	38.3341	60.274	59.4655	64.3917	41.1174	95.1797	54.3173	93.5048	119.054	84.7167	51.8514	66.6039	46.7491	102.102	43.9544	76.8847	98.6399	27.4499	20.1121	31.3951	28.0254	23.6462	29.2412	28.2013	8.18536
GALM	S2	A4574	749.129	725.712	537.585	438.713	1011.87	1031.01	1159.05	1031.43	1453.82	1199.36	1300.63	2198.48	1070.51	970.873	1063.31	961.13	1506.48	857.541	1469.47	1109.1	581.022	437.438	569.822	316.287	664.064	280.715	170.867	415.407
C6orf223	S2	A4575	106.152	55.9052	878.331	1103.88	1223.14	1180.1	1173.54	2499.41	1458.18	2996.21	1516.86	970.337	1418.48	1591.3	1971.48	1442.09	6632.75	1666.82	2419.7	2848.53	1825.42	814.54	1304.47	768.698	876.88	394.756	1650.6	961.78
ASAH2B	S2	A4576	50.5485	56.96	163.757	221.486	242.314	319.941	344.496	408.549	378.853	431.91	367.526	636.448	396.278	492.588	406.676	485.715	333.275	546.413	305.373	415.41	258.486	351.962	240.173	326.296	159.612	125.737	89.5805	96.178
B3GNT9	S2	A4577	58.6363	29.5348	75.2619	82.3474	79.7565	42.7146	86.1239	66.4877	135.616	186.606	161.685	223.786	111.322	190.42	115.969	105.384	172.417	104.284	165.14	106.659	72.0559	80.4484	59.6508	52.0473	72.9091	55.5583	39.8136	102.317
WWC2	S2	A4578	497.398	699.342	1367.12	1500	2286.15	2073.75	3336.29	3628.83	3704.54	2969.05	3640.2	4367.41	4468.98	7226.12	4155.3	5140.03	4451.05	5205.58	4335.87	3940.78	3370.61	3640.29	3307.48	3657.32	2662.17	3402.21	1801.56	2332.83
CHN1	S2	A4579	41.4498	61.1792	52.1044	39.7539	32.2679	44.3897	39.4399	39.3677	101.401	88.4847	127.92	117.264	115.523	84.0351	177.088	112.515	161.821	92.218	211.704	173.221	67.4809	123.187	81.6273	80.0727	35.4693	52.6341	44.7903	34.7878
TIGD4	S2	A4580	15.1646	17.9318	38.8715	41.1737	49.3151	49.415	87.7337	70.8619	78.3833	93.7412	72.0766	88.6193	97.3192	85.823	104.999	80.8205	92.4693	84.4613	99.0838	109.867	51.4685	85.4765	69.0693	60.0545	21.6757	58.4824	28.2013	32.7414
TNFRSF10A	S2	A4581	837.084	623.395	749.31	610.507	765.906	744.575	944.948	928.203	995.343	1121.39	886.997	699.108	988.595	1130	854.881	947.66	976.707	844.613	868.473	684.064	332.83	372.074	364.184	274.249	266.02	279.253	177.502	202.588
DIP2B	S2	A4582	6805.86	9380.46	8019.94	8070.04	8641.1	8389.66	8464.29	11882	8507.07	9380.25	9205.68	26260.9	10936.2	26876	7725.27	10431.4	12796.4	9027.88	8534.21	8711.59	4532.66	4097.84	4156.72	3921.56	4041.53	3219.45	4213.6	3407.16
TMEM198	S2	A4583	29.3182	31.6444	19.0222	26.266	58.4475	26.8013	72.4406	62.1135	93.3134	70.0869	70.1286	102.942	62.3123	79.5651	47.7981	71.3122	65.4991	48.2636	95.2938	45.7112	50.3247	37.7102	31.3951	26.0236	37.4398	26.3171	38.1547	38.8804
ZNF396	S2	A4584	48.5266	36.9185	71.9536	70.9891	108.371	108.88	129.588	128.601	161.743	156.819	135.712	381.332	144.929	150.19	127.723	114.1	211.909	125.83	174.344	225.348	133.818	95.5325	124.011	52.0473	68.9681	77.4892	82.9449	51.1585
LOC389641	S2	A4585	192.084	102.317	268.792	235.684	324.505	296.49	437.059	373.556	502.026	384.602	447.395	335.679	469.793	407.659	433.317	488.093	461.383	430.063	402.833	362.482	232.18	241.345	269.998	196.178	163.553	125.737	107.828	77.7609
DCBLD1	S2	A4586	32.3511	23.2059	25.6387	33.3649	67.5799	77.8914	94.9777	115.479	130.639	66.5825	123.374	121.74	126.725	128.735	119.104	99.8371	134.851	110.317	138.609	86.6106	101.793	80.4484	111.453	66.06	43.3514	70.1789	24.8835	53.2048
TBC1D4	S2	A4587	3321.04	3610.63	5416.37	5181.5	7269.41	7386.28	8201.09	7814.93	9408.48	8340.34	8797.9	10204.6	8484.98	10606.3	7939.19	9020.2	10870.9	8111.74	7974.35	7680.28	4872.35	4379.41	4602.53	3717.38	3410.96	2441.64	1740.18	2484.26
CHD7	S2	A4588	2423.3	1630.74	3043.56	2924.04	5986.61	5956.6	8266.28	7940.03	9422.79	8567.24	10753.1	8438.53	10263.3	10687.6	10101.9	8772.99	9425.13	8933.94	9603.01	7819.01	6433.56	6541.46	7318.21	6509.91	5152.9	5681.56	4258.39	3767.31
PVT1	S2	A4589	1130.27	1497.84	906.451	1108.85	1758.3	2009.26	3073.09	2127.61	4959.92	6134.35	5646	3779.3	3445.38	2671.24	4237.58	2791.48	6250.35	2385.6	5006.17	4136.46	4743.11	3456.77	3882.01	2986.71	2208.95	2152.15	1275.69	1843.75
FBN1	S2	A4590	2774.1	5012.48	1994.03	2116.19	3065.45	2375.27	5008.06	1970.13	9501.17	7229.46	8947.24	8286.35	8116	7276.18	9156.87	7692.21	11748.4	7230.93	11861.9	7446.11	7142.68	6737.56	7280.53	5316.83	5562.77	3446.07	1914.37	4190.9
PERP	S2	A4591	8.08777	8.43851	15.714	8.5187	42.618	28.4764	51.5134	44.6167	51.0113	49.9369	38.9604	199.617	30.8061	58.1093	29.7759	37.2408	47.1979	38.7833	27.6135	40.0975	45.7498	37.7102	28.2556	56.0509	1.97052	0	16.589	16.3707
PLCD3	S2	A4592	354.851	163.496	320.897	360.625	340.944	273.876	336.447	384.054	344.016	420.521	462.979	606.908	495.698	706.252	340.072	531.672	315.937	430.063	433.695	432.251	153.262	251.401	160.115	152.138	139.907	127.199	142.665	175.985
KHK	S2	A4593	163.777	196.195	367.212	265.499	407.915	386.107	702.674	322.815	1009.65	727.151	1006.48	260.487	751.248	415.705	761.636	695.69	550	610.19	716.869	494.001	462.073	507.831	389.3	456.414	189.17	200.302	165.89	124.827
TFAP2A	S2	A4594	2.02194	2.10963	8.27053	2.12967	7.30594	6.70033	8.04896	9.62322	14.9301	23.6543	10.3894	9.84659	8.40166	11.6219	16.4551	11.8854	25.0438	12.9278	9.74595	13.6332	6.86246	15.0841	7.84878	6.00545	7.88207	2.92412	9.95339	6.13902
CRIM1	S2	A4595	1471.97	2096.97	695.552	621.865	650.228	552.778	586.769	1304.38	1088.03	2569.56	1405.82	2029.29	1818.96	3716.32	1776.37	3263.72	4703.41	2270.98	3208.04	3036.18	1534.9	2167.08	1450.46	1125.02	892.644	533.652	209.021	726.451
GALE	S2	A4596	821.919	716.219	1614.41	1548.27	2188.74	2226.19	2627.18	2295.57	2845.44	2990.08	3133.06	2719.45	3072.91	3254.12	2604.61	2903.2	2351.22	2404.56	2676.89	2644.83	1372.49	1465.67	1613.71	1369.24	1089.7	1330.47	718.303	1049.77
C8G	S2	A4597	28.3072	24.2607	12.4058	12.778	18.8737	13.4007	24.9518	18.3716	42.3021	72.7151	38.9604	21.4835	48.3095	44.6995	51.716	51.5033	53.9404	54.2966	46.0226	35.2858	37.7436	25.1401	29.8254	14.0127	31.5283	13.1585	13.2712	26.6024
KDELR3	S2	A4598	146.591	178.264	206.763	159.726	256.317	285.602	247.103	427.796	197.202	279.471	258.437	204.093	409.581	593.609	201.379	423.912	296.672	365.425	166.223	323.988	108.656	201.121	136.569	130.118	100.496	68.7168	99.5339	71.6219
GBE1	S2	A4599	1495.23	1874.4	2591.16	2681.26	2905.33	3343.47	3965.72	3501.1	5418.4	8957.1	5818.08	10260.1	4219.03	4269.7	5657.42	4903.11	14971.4	4841.01	5295.84	6802.14	5278.38	3710.68	4599.39	3347.04	4463.22	3096.64	4334.7	3712.06
EXTL3	S2	A4600	2692.22	1452.48	2775.59	2635.12	3484.32	3306.62	4154.07	3266.64	6948.12	4749.26	6457.03	4300.28	5791.54	5591.01	6330.51	6237.44	5010.68	4905.65	7374.44	4282.41	3220.78	3921.86	3360.85	3144.86	2478.91	1931.38	1590.88	2383.99
CD274	S2	A4601	34.373	32.6992	111.652	164.695	404.871	302.353	530.427	583.517	607.781	801.618	632.456	295.398	264.652	223.497	271.117	162.433	307.268	228.39	236.61	210.111	139.537	75.4204	97.3249	116.105	98.5258	100.882	333.439	302.858
HSD17B12	S2	A4602	2635.6	2657.08	6771.09	7507.1	8566.82	9158.52	10730.1	10911.9	11697.8	12979.2	11838.8	14888.9	10588.2	12720.6	11028.8	12032.7	14306.7	11435	10815.8	12687.7	7506.39	6946.22	7592.91	7034.39	4894.76	6025.15	3460.46	3818.47
DLC1	S2	A4603	1301.12	2028.41	4003.77	4134.41	7282.19	6631.66	7095.16	9925.91	5988.23	4566.16	6410.28	12018.2	7812.14	14292.2	6334.43	8607.38	9318.21	5602.89	6027.33	6991.4	5488.83	3532.19	4605.67	3256.96	3276.97	2669.72	2878.19	2449.47
C11orf94	S2	A4604	3.03291	1.05481	1.65411	1.41978	1.21766	3.35017	3.21958	4.37419	5.59881	9.63694	6.49339	3.58058	1.40028	4.46995	6.26861	6.33886	3.85289	8.6185	3.24865	3.2078	3.43123	2.51401	1.56976	0	0	4.38618	3.3178	0
TRAM2	S2	A4605	2351.52	2393.37	3864.82	4101.04	4790.87	4479.17	5635.88	5724.06	5217.47	4126.36	6211.58	7057.32	5554.9	6746.94	5217.05	6205.75	4906.65	5920.05	4875.14	6083.59	2956.58	3243.08	2963.7	2796.54	1574.44	1646.28	1939.25	1283.05
PTPN7	S2	A4606	8179.76	8989.13	16697.4	15871	17582.3	15777.6	17621.6	20188.6	16845.6	21861	23167.1	26106.9	20682.1	29028.7	16197.3	21647.2	19287.6	17518.8	14682.3	17296.5	10079.8	9118.33	9977.37	9206.36	6392.36	7285.44	4633.3	4303.45
PIH1D2	S2	A4607	20.2194	31.6444	57.8937	51.8221	63.3181	71.1911	69.2211	77.8606	110.732	101.626	107.79	214.835	86.117	109.961	97.1634	83.9899	141.594	110.317	112.078	164.4	97.2182	65.3644	64.36	56.0509	39.4103	115.503	26.5424	40.9268
CKLF	S2	A4608	367.993	196.195	253.905	217.937	230.137	249.587	409.692	270.325	625.822	716.638	520.121	350.897	585.316	760.785	611.973	573.667	700.262	530.9	671.929	530.891	390.017	377.102	463.078	368.334	386.221	315.805	192.432	180.078
FUCA2	S2	A4609	2580	2243.59	2881.45	2552.77	4650.84	4446.51	5515.95	5568.34	6681.86	7734.96	7505.06	5903.48	6297.74	6755.88	6864.12	7914.07	6185.81	6986.16	6623.46	7249.63	4757.98	4726.35	4753.22	4634.21	3105.53	4099.61	2221.27	2099.54
TEX9	S2	A4610	258.809	390.281	258.041	237.814	245.358	281.414	292.177	339.437	411.823	464.325	414.278	1565.61	408.881	1374.96	409.81	540.388	539.404	517.972	380.092	530.891	409.46	336.878	425.404	254.231	321.194	236.854	164.231	204.634
MIPEP	S2	A4611	816.864	1288.98	2096.58	1889.02	2759.21	2731.22	4100.95	2704.12	5788.54	4262.16	5310.3	3796.31	4964.68	3376.6	5062.68	4892.02	4822.85	4860.84	5947.2	4643.29	3968.79	3838.9	3910.26	3781.43	2029.63	2943.13	1320.48	1665.72
ARHGAP39	S2	A4612	39.4279	70.6726	52.9314	58.2111	79.1477	81.2416	135.223	104.981	166.72	155.943	171.426	199.617	122.524	107.279	118.32	94.2906	231.173	67.2243	132.653	127.51	83.4933	113.131	111.453	60.0545	84.7322	83.3374	24.8835	65.4829
TUBA3FP	S2	A4613	10.1097	13.7126	11.5787	22.7165	11.5677	10.888	19.3175	28.8696	17.4185	20.15	15.5841	26.8543	30.1059	18.7738	30.5595	24.5631	36.6024	20.6844	18.409	36.0878	24.0186	2.51401	10.9883	14.0127	1.97052	7.3103	6.63559	12.278
SPRED2	S2	A4614	3397.87	3187.65	2359.58	2103.41	2828.01	2649.98	3355.61	3599.96	3663.49	3611.23	4861.6	5346.7	3871.07	5009.92	3584.86	4350.84	4045.53	3803.35	3472.81	3675.34	1683.59	2602	1973.18	2220.02	999.052	1457.67	978.75	953.594
SLC39A11	S2	A4615	776.426	628.669	1930.34	1806.67	2851.14	2274.76	2728.6	2497.66	2343.41	1784.59	2620.08	1100.13	2935.68	4296.52	2877.29	3631.38	2320.4	3549.1	2857.19	2921.5	1680.16	1503.38	1527.37	1111.01	1006.93	669.623	557.39	628.226
CBARP	S2	A4616	37.4059	41.1378	63.6831	67.4397	74.8859	87.1044	70.8309	110.23	80.2496	136.669	105.193	198.722	125.325	335.246	73.6561	99.0447	100.175	84.4613	97.4595	97.036	37.7436	70.3924	26.6859	58.0527	63.0565	54.0962	81.286	81.8536
PTGER3	S2	A4617	396.301	311.17	463.977	522.48	1259.67	1690.16	1471.35	1627.2	1692.71	1408.75	1118.16	1128.78	1163.63	920.81	1313.27	1160.8	2029.51	849.785	1211.21	772.278	719.415	588.279	580.81	658.598	571.45	362.591	277.036	460.426
AP1S3	S2	A4618	181.975	189.867	262.176	283.957	361.644	326.641	469.254	321.94	348.992	391.61	387.006	379.541	380.875	456.829	434.885	511.071	277.408	504.183	302.666	298.325	168.13	243.859	211.917	220.2	110.349	134.509	89.5805	57.2975
FKBP5	S2	A4619	5684.69	4472.41	20949.3	19343.1	38376.3	32519.2	52058.3	35670.6	62239.4	55082.1	75447.4	29675.8	26668.3	20071	29381.7	24459.3	24505.3	23642.3	26426.1	24773	18558.4	19239.7	20450.8	19383.6	10573.8	14315	9882.06	8768.56
TPST2	S2	A4620	4891.08	3415.49	3850.76	3311.64	6960.12	5379.53	11493.1	8016.14	18171.2	17744.2	19077.6	10363.1	8818.24	11394.8	7751.92	7044.06	14804.7	5552.04	9325.79	7141.37	5468.24	3841.41	4951.01	3262.96	10556.1	4238.51	9036.02	15145
PRRX1	S3	A4896	0	0	0	0	0	0	0	0	0	0	0	1.79029	0	0	0	4.75415	0	1.7237	0	1.6039	354.561	5912.96	2521.03	3104.82	1040.43	690.092	92.8983	1266.68
HOXC10	S3	A4897	0	0	0	0	0	0	0	1.74968	0	0.876086	0	0	0	1.78798	0	0	0	1.7237	0	0	217.311	4391.98	1317.03	2562.33	545.833	416.687	54.7437	863.555
RPL10L	S3	A4898	0	4.21926	0	2.12967	0	0.837542	0	0.874838	0	0	0	0	0.700138	0	0	0.792358	0	0.86185	0	3.2078	186.43	5143.67	1273.07	2820.56	587.214	653.541	69.6737	990.428
HOXD8	S3	A4899	0	0	0	0	0.608828	0	0	0	0	0	0	0.895145	0	0	0	0	0	3.4474	0	0	76.6308	1543.6	513.31	878.798	187.199	163.751	23.2246	261.931
DCLK1	S3	A4900	0	0	0	0	0	0	0	0	0	0	1.29868	2.68543	0	1.78798	0.783576	0	0	0	0	0	84.6371	932.699	615.345	508.462	433.514	168.137	36.4958	372.434
LOC105374313	S3	A4901	0	1.05481	0	0	0	0.837542	0	0	0	0	0.649339	0	0	0.89399	0	0	0	0	0	0	53.756	947.783	323.37	438.398	157.641	105.268	16.589	167.8
HOXC9	S3	A4902	0	0	0	0	0	0	0	0	0	0	0	0.895145	0	0	0	0	0	1.7237	0	0	29.7373	879.905	182.092	502.456	72.9091	76.0271	4.9767	104.363
ACTG2	S3	A4903	0	5.27407	1.65411	2.12967	1.21766	1.67508	0	0.874838	0	1.75217	0	7.16116	0.700138	2.68197	1.56715	0	0	0.86185	0	0	409.46	4681.09	2035.97	2468.24	396.074	251.474	68.0148	460.426
PCDH19	S3	A4904	2.02194	4.21926	1.65411	0.709891	0	0	0	2.62451	0	0	0	3.58058	0	1.78798	1.56715	0	1.92644	0	2.16577	1.6039	126.956	3894.21	890.052	2204	429.573	302.646	61.3792	613.902
CDH11	S3	A4905	6.06582	2.10963	1.65411	0	0	0.837542	0	0	0	0	0	0.895145	0	0	0	2.37707	0	0.86185	0	1.6039	130.387	1759.81	788.018	1050.95	468.983	305.57	44.7903	622.087
HOXC11	S3	A4906	0	0	0	0	0	0	0	0	0	0	0	0	0	0	0	0	0	0	0	0	26.3061	417.326	152.266	266.242	57.145	55.5583	9.95339	90.0389
ANGPTL2	S3	A4907	2.02194	0	14.887	5.67913	2.43531	0	0	0	0	0	0	0.895145	0	0	0	0	0	3.4474	0.541442	1.6039	165.843	4047.56	990.516	2308.1	382.28	625.761	56.4026	646.643
HOXC6	S3	A4908	0	0	0	0	0	0	0	0	0	0	0	0	0	0	0	0	0	0	2.16577	0	22.8749	668.728	153.836	584.531	104.437	96.4959	9.95339	106.41
SEMA5A	S3	A4909	2.02194	2.10963	0	0	0	0.837542	0	0	0	0	0	0	0	0	0	0	0	5.1711	0	0	98.362	1427.96	483.485	734.667	248.285	156.44	24.8835	364.248
POTEF	S3	A4910	6.06582	3.16444	4.13527	6.38902	3.04414	7.53788	7.24406	3.49935	4.35463	5.25651	9.09075	2.68543	3.50069	4.46995	3.1343	11.8854	2.88967	3.4474	3.79009	4.00975	665.659	8414.4	3538.23	4846.4	934.025	507.335	109.487	994.521
PCDH7	S3	A4911	4.04388	0	0	0	0	0	0	0	0	0	0	5.37087	0	0	0	0	0	0	0	0	73.1996	2074.06	536.857	1153.05	145.818	214.923	18.2479	280.349
CSNK1A1L	S3	A4912	1.01097	3.16444	0	1.41978	1.82648	0.837542	0	1.74968	0	0	0	0	1.40028	0	2.35073	0.792358	2.88967	1.7237	1.08288	0	104.081	1684.39	762.902	946.86	264.049	194.454	38.1547	300.812
BRINP3	S3	A4913	0	0	0	0	0	0	0	0	0	0	0	0	0	0	0	0	0	0	0	0	11.4374	583.251	94.1854	352.32	29.5577	58.4824	3.3178	79.8072
ZFHX4	S3	A4914	4.04388	2.10963	1.65411	3.54946	1.21766	0	0	0	0	0	0	1.79029	0	1.78798	4.70145	3.16943	1.92644	6.03295	1.62433	0.80195	124.668	2813.18	960.691	1525.39	413.808	271.943	41.4725	622.087
COL1A1	S3	A4915	193.095	209.908	5.78937	21.2967	3.65297	19.2635	3.21958	22.7458	0	25.4065	0	59.0796	4.20083	42.9115	0	22.9784	0	25.8555	1.08288	20.0488	3463.26	50368.3	27051.6	31624.7	14457.7	9253.37	990.362	17359.1
POTEM	S3	A4916	13.1426	0	14.887	17.0374	9.13242	17.5884	7.24406	21.8709	20.529	5.25651	15.5841	10.7417	21.7043	5.36394	14.1044	4.75415	23.1173	8.6185	4.33153	12.0293	1211.22	16982.2	7206.75	9194.35	1747.85	1023.44	217.316	1858.08
MIR144	S3	A4917	0	0	0	0	0	0	0.804896	1.74968	5.59881	10.513	1.94802	10.7417	15.403	10.7279	45.4474	13.4701	64.5359	19.8226	43.8568	33.6819	169.274	158.383	191.51	198.18	2244.42	481.018	1741.84	1831.47
POTEI	S3	A4918	1.01097	0	0.827053	1.41978	0.608828	1.67508	0	1.74968	0.62209	0	1.94802	0.895145	0	0.89399	0	0	0	0.86185	0	0.80195	52.6122	1133.82	337.498	622.565	132.025	97.958	14.9301	169.846
RPL31P11	S3	A4919	8.08777	3.16444	1.65411	4.96924	2.43531	2.51263	2.41469	6.12386	2.48836	2.62826	1.29868	8.95145	1.40028	6.25793	1.56715	2.37707	1.92644	1.7237	0.541442	3.2078	247.049	4248.68	1379.82	2175.98	612.831	459.087	71.3326	775.563
GALNT13	S3	A4920	0	0	1.65411	2.83957	0	1.67508	0	0	0	0	0	0	0.700138	0	0	0	0	0	0	0	48.0372	545.541	196.22	398.362	86.7027	59.9444	8.29449	106.41
ANKRD33	S3	A4921	1.01097	1.05481	0	0	0	0	0	0	1.24418	0	0	3.58058	0	3.57596	0	1.58472	1.92644	3.4474	0	1.6039	13.7249	0	6.27903	28.0254	461.101	185.682	1396.79	1098.88
SIX1	S3	A4922	0	3.16444	0	1.41978	0	0	0	0	0	0.876086	0	1.79029	0	1.78798	0	2.37707	0	2.58555	0	0	74.3434	857.279	436.392	534.485	135.966	103.806	13.2712	210.773
SYT13	S3	A4923	2.02194	5.27407	0	0	0	0	0	0	1.24418	0.876086	0	0	0	0.89399	0.783576	0.792358	0	0.86185	0.541442	0.80195	75.4871	804.484	350.056	640.582	141.877	106.73	19.9068	155.522
LINC00367	S3	A4924	2.02194	2.10963	0	0	1.21766	1.67508	0	0.874838	0.62209	0	0	0.895145	0	0	0.783576	0	0	0.86185	0.541442	0.80195	33.1686	1063.43	193.08	532.483	76.8501	78.9512	6.63559	87.9926
AKR1B10	S3	A4925	0	0	0	0	0	0	0	0	0	0	0	0	0	0	0	0	0	0	0	0	9.14995	233.803	81.6273	122.111	31.5283	36.5515	9.95339	34.7878
TNR	S3	A4926	5.05485	2.10963	0	0.709891	0	1.67508	0	0	1.24418	0	0	0.895145	0	0	1.56715	0	0	0	0	0	52.6122	241.345	323.37	156.142	224.639	244.164	18.2479	548.419
SLC4A1	S3	A4927	148.613	1400.79	18.1952	189.541	99.239	168.346	970.705	795.228	7344.39	22482.1	13027	14019.8	17664.5	18321.4	53854.4	27295.9	82454.7	31676.5	88366	61293.9	310000	165922	242008	263543	1.49268e+06	963075	2.24435e+06	2.38011e+06
HOXD9	S3	A4928	0	0	0	0	0	0	0	0	0	0	0	0	0	0	0	0	0	0	0	0	9.14995	181.009	81.6273	128.116	43.3514	26.3171	3.3178	22.5097
HOXC13	S3	A4929	0	0	0	0	0	0	0	0	0	0	0	0	0	0	0	0	0	0	0	0	12.5812	221.233	54.9415	158.144	21.6757	16.0827	1.6589	45.0195
PRPS1L1	S3	A4930	0	0	0	0	0.608828	0	0	0	0	0	0	0	0.700138	0	0	0.792358	0	0	1.08288	0.80195	12.5812	379.616	73.7786	216.196	15.7641	24.855	1.6589	59.3438
SGCD	S3	A4931	0	4.21926	0	0	0	0	0	0	0	0	0	0	0	0	0	0	0	0	0	0	32.0248	334.364	134.999	184.167	57.145	49.71	8.29449	69.5755
PAQR9	S3	A4932	0	7.3837	1.65411	0	1.21766	1.67508	10.4636	15.7471	82.1158	433.662	128.569	384.912	209.341	242.271	557.122	322.49	775.394	339.569	793.754	630.333	2852.5	1764.84	2122.31	2820.56	10859.5	8208	16200.8	13855.8
MMP13	S3	A4933	0	0	0	2.83957	0	0.837542	0	0	0	0	0	2.68543	0	0	0	0	0	0	0	0	28.5936	77.9344	271.568	38.0345	147.789	153.516	21.5657	212.819
SBF1P1	S3	A4934	0	0	1.65411	0.709891	0.608828	0	0	0	0	0	0	0	0	0	0	0	0	0	0	0	10.2937	309.224	81.6273	198.18	35.4693	36.5515	6.63559	59.3438
TMEM233	S3	A4935	2.02194	0	0	1.41978	0	1.67508	0	1.74968	1.24418	15.7695	3.89604	30.4349	8.40166	135.886	96.3798	197.297	248.511	193.055	200.333	210.111	906.989	1000.58	711.1	1801.64	3675.01	4036.75	4366.22	9335.4
RUNDC3A	S3	A4936	35.384	64.3437	7.44348	12.0682	4.87062	9.21296	7.24406	11.3729	3.73254	17.5217	10.3894	23.2738	13.3026	19.6678	33.6938	42.7873	52.014	45.6781	78.5091	50.5229	435.766	643.587	518.02	632.574	6737.2	2251.57	19560.1	21187.8
HOXD4	S3	A4937	0	0	0	0	0	0	0	0	0	0	0	0	0	0	0	0	0	1.7237	0	0	8.00621	188.551	83.1971	166.151	21.6757	20.4688	4.9767	16.3707
ABCC13	S3	A4938	2.02194	4.21926	0	1.41978	1.82648	0	3.21958	0	2.48836	0	3.2467	7.16116	5.60111	9.83389	11.7536	15.8472	30.8231	20.6844	55.7685	50.5229	204.73	85.4765	164.824	206.187	1233.54	619.913	6758.35	2791.21
LINC00570	S3	A4939	0	1.05481	0	0	0	0	3.21958	0	4.35463	15.7695	1.29868	0	0.700138	2.68197	7.05218	3.96179	9.63222	8.6185	21.1162	20.0488	56.0435	40.2242	65.9298	54.0491	327.106	241.24	1648.95	628.226
HBM	S3	A4940	16.1755	118.139	0	18.4572	29.8326	33.5017	165.809	69.987	368.277	933.031	581.808	677.625	954.989	438.055	2860.05	1157.63	3965.58	1407.4	4478.26	2815.65	17366.6	7557.12	15388.3	13133.9	81429.6	54616.7	124670	139047
CACNG7	S3	A4941	0	0	0	0	0	0	0	1.74968	0	0	0	0	0	0	0	0	0	0	0	0	6.86246	145.813	47.0927	78.0709	39.4103	24.855	4.9767	61.3902
HOXC5	S3	A4942	0	0	0	0	0	0	0	0	0	0	0	1.79029	0	0	0	0	0	0	0	0	4.57498	206.149	67.4995	106.096	11.8231	20.4688	6.63559	18.4171
H3F3C	S3	A4943	30.3291	16.877	9.09759	9.93848	4.87062	8.37542	12.0734	14.8722	3.73254	8.76086	5.84405	8.95145	4.20083	2.68197	1.56715	11.093	5.77933	2.58555	8.12163	7.21755	353.417	5347.31	2260.45	2756.5	1267.04	837.76	121.1	1692.32
NGF	S3	A4944	0	0	1.65411	0	0	0	0	0	0	0	0	0	0	0	0	0	0	0	0	0	17.1562	314.252	50.2322	168.153	3.94103	17.5447	3.3178	6.13902
MIR4732	S3	A4945	0	0	0	0	0	0	0	0.874838	3.11045	4.38043	0	1.79029	1.40028	8.04591	10.9701	3.96179	14.4483	3.4474	16.2433	8.0195	32.0248	42.7382	42.3834	38.0345	646.329	147.668	447.903	552.512
HOXC8	S3	A4946	0	0	0	0	0	0	0	0	0	0	0	0	0	0	0	0	0	0	0	0	4.57498	173.467	48.6625	76.0691	7.88207	7.3103	6.63559	42.9731
TRIM10	S3	A4947	0	0	0	0	0	0	0	0	0	0	1.29868	2.68543	1.40028	3.57596	6.26861	3.16943	15.4116	2.58555	11.9117	4.8117	57.1872	20.1121	65.9298	48.0436	338.929	192.992	472.786	360.156
TWIST2	S3	A4948	6.06582	6.32889	0	0	0	0	0	0	0	0	0	0	0	0	0	0	0	0	0	0	18.2999	394.7	102.034	284.258	41.3808	78.9512	6.63559	130.966
SOX6	S3	A4949	2.02194	22.1511	6.61643	2.83957	10.9589	13.4007	38.635	21.8709	134.371	362.7	165.581	216.625	256.251	269.985	776.524	399.348	1086.51	499.011	1130.53	702.508	3541.03	2270.15	2929.17	3495.17	15963.2	8023.78	35588.4	25311.2
ADAMTS5	S3	A4950	10.1097	0	0	0	0	0	0	0	0	0	0	0	0	0	0	0	0	0	0	0	58.3309	221.233	365.753	158.144	218.727	33.6274	16.589	214.866
LOC441601	S3	A4951	3.03291	1.05481	0	2.83957	4.2618	0	0	1.74968	0.62209	0.876086	1.29868	0	0	0	1.56715	1.58472	0	1.7237	0.541442	6.4156	56.0435	1055.89	340.637	574.522	110.349	73.103	26.5424	120.734
NMNAT2	S3	A4952	5.05485	0	0	0	0	0	0	0	0	0	0	0.895145	0	0.89399	0	0	0.963222	0	0	0	17.1562	221.233	119.302	166.151	74.8796	57.0203	4.9767	73.6682
MASP1	S3	A4953	13.1426	6.32889	0	0	0	0	0	0	0	1.75217	0	2.68543	0	0	0.783576	0	0	1.7237	0	1.6039	101.793	1000.58	445.811	632.574	159.612	121.351	18.2479	218.958
XDH	S3	A4954	10.1097	9.49333	0	0	1.21766	1.67508	0	0	0	0	0	1.79029	0	0	0	0	0	0	0	0	17.1562	321.794	252.731	238.216	165.523	97.958	9.95339	231.236
HOXC_AS2	S3	A4955	0	0	0	0	0	0	0	0	0	0	0	0	0	0	0	0	0	0	0	0	9.14995	110.617	58.081	88.08	25.6167	32.1653	0	16.3707
ACSL6	S3	A4956	24.2633	21.0963	6.61643	2.83957	0.608828	5.86279	3.21958	2.62451	10.5755	56.0695	29.2203	112.788	37.8075	16.9858	145.745	46.7491	230.21	64.6388	253.395	157.182	937.87	274.027	762.902	578.525	5143.05	4688.82	18906.5	12580.9
HOXC4	S3	A4957	4.04388	0	5.78937	4.25935	0	0	0	0	0	0	0	0.895145	0	0.89399	0	0	0	1.7237	0	0	19.4436	560.625	142.848	282.256	45.3219	64.3306	11.6123	90.0389
YAP1	S3	A4958	2.02194	6.32889	0	0	0	0	1.60979	1.74968	0	3.50434	0	3.58058	0	0	1.56715	2.37707	0	5.1711	0	0	41.1748	993.035	252.731	528.48	108.378	131.585	4.9767	198.495
PARVA	S3	A4959	10.1097	16.877	0	0	3.65297	5.86279	0	1.74968	1.24418	1.75217	2.59736	3.58058	2.80055	0	0	0.792358	0.963222	10.3422	0	2.40585	102.937	2202.28	541.566	1427.3	132.025	198.84	41.4725	296.719
BMP5	S3	A4960	0	0	0	0	0	0	0	0	0	0	0	0	0	0	0.783576	0	0	0	0	0	4.57498	120.673	40.8137	78.0709	5.91155	23.393	0	69.5755
COL3A1	S3	A4961	34.373	68.5629	26.4657	14.1978	10.3501	14.2382	9.65875	9.62322	4.97672	6.1326	6.49339	49.233	11.2022	25.9257	6.26861	20.6013	1.92644	78.4284	7.58018	20.8507	340.836	9575.88	2954.28	6642.03	2652.32	1960.62	149.301	3879.86
PCDH18	S3	A4962	0	2.10963	0	0	0	0	0	0.874838	0	0	0	0.895145	1.40028	0.89399	0	0.792358	0	0	0	0	10.2937	173.467	54.9415	138.125	25.6167	24.855	4.9767	61.3902
GDF15	S3	A4963	85.9325	73.837	40.5256	83.0573	118.113	77.0538	423.375	489.034	2477.78	3334.38	1692.83	2808.07	1725.84	2618.5	2092.15	2253.47	5098.33	2978.56	5094.43	2769.13	8550.63	6005.98	6506.64	7917.19	119973	24862.3	126242	240746
FHDC1	S3	A4964	47.5156	97.0429	39.6986	66.0199	74.8859	106.368	189.151	238.831	617.113	1935.27	1170.11	2196.69	1160.83	1626.17	2808.34	2522.08	3734.41	3190.57	4809.63	4737.92	13094.7	9797.11	10710.4	16172.7	58721.4	49483.4	167011	127291
NR2F1	S3	A4965	2.02194	0	0	0	0	0	0	2.62451	0	0	0	1.79029	0	20.5618	0	7.13122	0	6.8948	0	26.4644	42.3185	970.409	290.405	680.618	106.408	216.385	278.695	253.746
PRMT8	S3	A4966	4.04388	4.21926	0	0	0	0	0	0	0	0	0	0	0	0	0	0	0	0	0	1.6039	9.14995	407.27	80.0576	216.196	33.4988	24.855	3.3178	26.6024
SLC30A10	S3	A4967	0	2.10963	0	0	0	0	1.60979	0	7.46507	50.813	13.6361	8.95145	16.1032	31.2896	65.0368	59.4268	102.102	19.8226	109.371	57.7404	288.223	158.383	177.383	378.344	569.479	1114.09	1046.77	1252.36
LOC100130331	S3	A4968	1.01097	5.27407	4.96232	0.709891	2.43531	2.51263	0.804896	2.62451	1.24418	0	1.29868	1.79029	0	2.68197	0	0.792358	0	0	0.541442	0	20.5874	972.923	174.243	492.447	29.5577	45.3238	9.95339	85.9463
HMGCLL1	S3	A4969	0	0	0	0	0	0	0	0	0	0	0	0	0	0	0	0	0	0	0	0	5.71872	123.187	17.2673	74.0673	17.7346	13.1585	0	32.7414
TSPO2	S3	A4970	16.1755	26.3704	13.2329	8.5187	17.656	11.7256	41.8546	16.6219	146.191	465.202	174.672	162.916	142.828	104.597	356.527	169.565	916.987	221.496	673.012	540.514	2115.93	1028.23	1681.21	1479.34	11515.7	6259.08	24178.4	24099.7
HBA2	S3	A4971	315.423	3864.84	40.5256	395.409	712.938	823.304	3317.78	2402.3	6661.96	14472.9	9445.29	7833.41	16538	7315.52	30811	15116.6	44702.2	20140.6	41208.6	30561.5	187087	78376.9	145948	118902	920901	366939	1.4651e+06	1.24837e+06
CXCL12	S3	A4972	27.2962	30.5896	47.9691	165.405	12.1766	23.4512	0	11.3729	1.24418	0	1.29868	7.16116	1.40028	5.36394	0	0.792358	0	0	0	1.6039	191.005	2451.16	1598.01	1881.71	1018.76	1175.5	64.697	1847.84
TBX15	S3	A4973	1.01097	12.6578	1.65411	1.41978	0	0	1.60979	0	0	0	0	3.58058	0	0	1.56715	2.37707	1.92644	0	1.08288	1.6039	29.7373	661.186	194.65	430.391	92.6143	109.654	16.589	141.197
NR2F2	S3	A4974	9.09874	21.0963	0	3.54946	0	3.35017	0.804896	3.49935	0	4.38043	0	0.895145	1.40028	8.04591	0	2.37707	0	38.7833	1.08288	4.00975	116.662	2798.1	842.959	1439.31	271.931	279.253	48.1081	630.273
RORB	S3	A4975	8.08777	0	0	0	0	0	0	0	0	0	0	0	0	0	0	0	0	0	0	0.80195	8.00621	221.233	53.3717	168.153	35.4693	32.1653	9.95339	51.1585
PKNOX2	S3	A4976	4.04388	0	0	0	0	0	0	0.874838	0	0	0	0	1.40028	5.36394	0	2.37707	0	1.7237	0	0	27.4499	331.85	186.801	206.187	55.1745	23.393	3.3178	67.5292
ALAS2	S3	A4977	102.108	1042.16	52.1044	232.134	395.129	473.211	1250	1369.12	3491.17	6217.58	4364.21	5414.73	6848.05	6088.97	13700.8	11496.3	21734.1	14113.7	22243	18083.2	81409.4	53254.3	75808.3	76045	300821	210376	418756	525623
TMCC2	S3	A4978	487.288	614.957	277.89	301.704	480.974	413.746	705.894	560.771	834.222	792.858	803.882	840.541	745.647	678.538	914.433	824.052	1457.35	797.212	1849.57	1781.13	4756.83	1784.95	3822.36	2770.52	52953.7	12759.4	339260	152501
TWIST1	S3	A4979	0	12.6578	6.61643	4.25935	5.47945	3.35017	3.21958	1.74968	3.73254	5.25651	3.89604	12.532	4.20083	2.68197	2.35073	0.792358	7.70578	2.58555	3.24865	7.21755	65.1934	1865.4	502.322	942.856	240.403	190.068	21.5657	304.905
TBX18	S3	A4980	0	0	0	0	1.21766	0	0	0	0	0	0	3.58058	0	3.57596	1.56715	1.58472	0	12.0659	0	0	13.7249	560.625	117.732	322.293	39.4103	48.248	4.9767	59.3438
HMP19	S3	A4981	0	0	0	0	0	0	0	1.74968	0	0	2.59736	0	0	0	0	0	0	0	0	0	0	5.02803	3.13951	4.00364	35.4693	8.77236	260.447	114.595
EMX2	S3	A4982	0	0	0	0.709891	1.82648	1.67508	0	0	8.70925	2.62826	7.79207	0	0	0.89399	0.783576	0	1.92644	0	7.03874	1.6039	24.0186	412.298	145.987	236.214	202.963	89.1856	19.9068	173.939
FOXC1	S3	A4983	32.3511	47.4666	8.27053	14.9077	7.30594	3.35017	4.82938	1.74968	6.2209	1.75217	3.89604	12.532	1.40028	4.46995	1.56715	7.92358	1.92644	0	1.08288	1.6039	114.374	1945.85	935.575	1395.27	522.187	694.478	34.8369	861.509
PAQR9_AS1	S3	A4984	0	0	0	0	0	0	0	0.874838	0.62209	6.1326	5.19471	11.6369	4.90097	8.9399	9.40291	6.33886	11.5587	7.75665	21.1162	5.61365	46.8935	40.2242	45.5229	34.0309	122.172	109.654	335.098	294.673
GPC4	S3	A4985	34.373	32.6992	19.0222	29.8154	20.0913	10.0505	9.65875	6.9987	0.62209	7.00869	7.79207	0.895145	1.40028	1.78798	1.56715	0	0	1.7237	2.16577	3.2078	148.687	2398.37	1145.92	1283.17	673.917	330.425	31.5191	718.265
HBA1	S3	A4986	64.7021	458.844	43.8338	111.453	369.559	358.468	1027.05	791.728	1739.98	2344.41	2187.62	1516.38	2829.26	1438.43	5313.43	2475.33	6846.58	2904.44	8150.32	4701.03	27948.5	11780.7	25062.7	16535	128486	47037.4	244329	170419
STAC2	S3	A4987	0	0	1.65411	0.709891	0	1.67508	0	0	0	0	0	25.0641	0	1.78798	0	0	0	0	0	0	37.7436	927.671	288.835	576.523	68.9681	141.82	14.9301	214.866
ARG1	S3	A4988	62.6802	77.0014	2.48116	9.93848	6.69711	9.21296	4.82938	13.9974	9.33134	42.9282	14.2855	25.0641	10.5021	33.0776	21.9401	25.3555	47.1979	30.1648	42.2325	56.9385	281.361	85.4765	202.499	160.145	3176.47	691.554	11766.6	5844.35
AKR1B15	S3	A4989	0	0	0	0	0	0	0	0	0	0	0	0	0	0	0	0	0	0	0	0	4.57498	82.9624	14.1278	50.0454	7.88207	5.84824	3.3178	10.2317
ACADL	S3	A4990	0	6.32889	4.96232	0	2.43531	0	0	2.62451	0	0	0	0	0	0	1.56715	3.16943	0	0	1.08288	0	11.4374	530.457	43.9532	316.287	21.6757	70.1789	4.9767	126.873
SNAI2	S3	A4991	0	3.16444	0	0	0	0	0	0	0	0	0	0	0	0	0	0	0	0	0	2.40585	10.2937	128.215	48.6625	86.0782	21.6757	27.7791	0	32.7414
COL1A2	S3	A4992	10.1097	43.2474	3.30821	19.1671	2.43531	8.37542	0	10.4981	0	36.7956	4.54537	137.852	5.60111	88.505	1.56715	36.4485	0	22.4081	0	28.8702	340.836	6227.21	2557.13	3999.63	1513.36	1291	111.146	2469.93
C15orf59	S3	A4993	2.02194	1.05481	0	0	0	0.837542	0	0	0	0	0	0.895145	0	0	0	0	0	0	0	0	6.86246	160.897	25.1161	80.0727	3.94103	20.4688	0	26.6024
SLC6A19	S3	A4994	2.02194	9.49333	3.30821	5.67913	38.965	15.9133	138.442	393.677	190.981	498.493	379.214	554.99	772.253	1444.69	706.002	1312.94	1568.13	1309.15	771.013	1266.28	2008.41	759.232	1441.04	966.878	17048.9	5742.97	18362.3	31853.3
CYP4F8	S3	A4995	0	0	0	0	0	0	0	0	0	0	0	0	0	0	0	0	0	0	0	0	6.86246	90.5045	26.6859	52.0473	5.91155	4.38618	0	14.3244
ATRNL1	S3	A4996	0	0	3.30821	2.83957	2.43531	1.67508	0	3.49935	0	1.75217	1.29868	8.95145	0	3.57596	0	1.58472	1.92644	1.7237	0	4.00975	27.4499	475.149	215.057	306.278	120.202	95.0339	11.6123	147.336
PPARG	S3	A4997	39.4279	4.21926	4.96232	3.54946	10.9589	8.37542	2.41469	7.87354	2.48836	0	3.89604	6.26601	0	0.89399	0	1.58472	0	0	0	0	69.7684	1151.42	514.88	714.649	177.346	321.653	38.1547	356.063
TMEM47	S3	A4998	0	2.10963	0	1.41978	0	0	0	0	0	0.876086	0	0	0	0	0	3.16943	0	7.75665	0	0	9.14995	296.654	108.313	172.156	45.3219	32.1653	1.6589	69.5755
GRIA3	S3	A4999	1.01097	0	0	0	0	1.67508	0	0.874838	0	0	0.649339	6.26601	0	0	0	2.37707	2.88967	0.86185	0	1.6039	2.28749	369.56	40.8137	194.176	23.6462	21.9309	1.6589	30.6951
ABCA4	S3	A5000	0	3.16444	0	0	0	1.67508	0	0	3.11045	5.25651	2.59736	8.95145	1.40028	10.7279	5.48503	7.13122	0	6.03295	4.87298	8.82145	20.5874	103.075	20.4068	132.12	45.3219	83.3374	899.123	194.402
NOL4	S3	A5001	0	0	0	0	0	0	0	0	0	0	0	0	0	0	0	0	0	0	1.08288	1.6039	8.00621	90.5045	17.2673	46.0418	9.85258	8.77236	1.6589	12.278
CRYAB	S3	A5002	6.06582	0	0.827053	0	0	0	1.60979	1.74968	4.97672	1.75217	10.3894	37.5961	6.30125	15.1978	0	10.3007	5.77933	5.1711	7.58018	4.8117	110.943	573.195	572.961	316.287	291.636	106.73	28.2013	192.356
HCN4	S3	A5003	0	0	0	0	0	0	0	0	0	1.75217	1.29868	0	0	0	0	0	0	0	1.08288	0	5.71872	98.0465	23.5464	46.0418	9.85258	20.4688	0	22.5097
SKP1P2	S3	A5004	2.02194	0	0	2.12967	1.21766	2.51263	1.60979	0.874838	6.2209	0.876086	0.649339	0	0.700138	1.78798	2.35073	4.75415	4.81611	4.30925	1.62433	1.6039	9.14995	595.821	61.2205	356.324	19.7052	64.3306	6.63559	139.151
PCDHGC3	S3	A5005	13.1426	30.5896	13.2329	22.0066	8.52359	0	3.21958	0	2.48836	3.50434	1.29868	23.2738	0	8.9399	0	3.96179	0	3.4474	1.08288	3.2078	134.962	2001.15	819.413	1052.96	360.605	226.619	28.2013	536.141
NSG1	S3	A5006	25.2743	5.27407	9.92464	1.41978	4.2618	0	3.21958	3.49935	1.24418	4.38043	1.94802	8.0563	3.50069	7.15192	2.35073	0	3.85289	1.7237	4.33153	3.2078	113.231	1274.6	544.706	702.638	175.376	195.916	9.95339	268.07
ADAM23	S3	A5007	87.9545	23.2059	23.9845	15.6176	8.52359	5.02525	1.60979	3.49935	0	0	1.29868	0.895145	1.40028	1.78798	1.56715	1.58472	0	0	0.541442	0	50.3247	1108.68	522.729	592.538	291.636	255.86	21.5657	495.214
PHOSPHO1	S3	A5008	99.0751	125.523	12.4058	24.1363	45.6621	44.3897	173.858	72.6115	487.718	798.114	803.882	358.058	691.737	345.08	1552.26	927.851	1644.22	1040.25	2379.64	1510.87	7494.95	3801.19	6503.5	6301.72	24020.6	12740.4	40717.7	45035.8
TNS1	S3	A5009	2489.01	3256.21	1099.15	1078.32	563.775	433.847	271.25	251.953	279.318	434.539	381.162	673.149	426.384	598.079	1383.79	670.335	3029.33	923.042	2892.92	1966.38	12414.2	7936.74	9894.18	12129	145304	60878.7	266434	264117
GDNF	S3	A5010	4.04388	4.21926	0	2.12967	0	0	0	0	0	0.876086	0	0.895145	0	0	0	0	0	0	0	0	9.14995	113.131	83.1971	114.104	29.5577	21.9309	0	59.3438
SYNPO2L	S3	A5011	11.1207	24.2607	14.887	7.8088	8.52359	4.18771	10.4636	6.12386	2.48836	20.15	12.9868	63.5553	26.6053	46.4875	25.858	19.8089	21.1909	35.3359	23.282	40.0975	42.3185	37.7102	36.1044	150.136	1793.17	364.053	4518.84	4383.26
PDZK1IP1	S3	A5012	231.512	114.975	8.27053	21.2967	17.656	12.5631	9.65875	8.74838	6.84299	21.0261	10.3894	31.3301	13.3026	10.7279	20.373	21.3937	47.1979	16.3752	47.6469	42.5034	275.642	206.149	269.998	252.229	3726.25	1241.29	9064.22	9143.04
SHOX2	S3	A5013	0	2.10963	1.65411	2.83957	0	0	0.804896	1.74968	1.24418	3.50434	0	48.3378	1.40028	3.57596	0.783576	3.16943	7.70578	0.86185	2.16577	12.0293	50.3247	703.924	246.452	394.358	155.671	128.661	41.4725	194.402
LINC00656	S3	A5014	17.1865	3.16444	0	0	0	0	0.804896	0	0	21.9021	0	17.0077	2.80055	7.15192	18.0222	9.5083	106.918	10.3422	47.6469	27.2663	231.036	80.4484	138.139	162.147	1006.93	858.229	2125.05	3055.18
ABCB5	S3	A5015	4.04388	17.9318	3.30821	2.12967	0	1.67508	0.804896	1.74968	3.11045	9.63694	2.59736	4.47572	7.00138	10.7279	12.5372	4.75415	19.2644	6.03295	15.7018	15.2371	89.212	70.3924	67.4995	126.115	602.978	311.419	1388.5	1078.42
EFNA5	S3	A5016	11.1207	2.10963	1.65411	0.709891	0	0	0.804896	0	0	0	0.649339	0	0	0	0	0.792358	0	5.1711	0	1.6039	13.7249	429.896	89.4761	264.24	19.7052	35.0894	1.6589	59.3438
RPL19P12	S3	A5017	32.3511	10.5481	8.27053	4.25935	9.13242	9.21296	19.3175	4.37419	13.686	20.15	18.1815	6.26601	17.5035	10.7279	15.6715	11.8854	17.338	8.6185	10.8288	4.00975	58.3309	3275.76	379.881	1897.72	163.553	410.839	68.0148	611.856
PI15	S3	A5018	4.04388	2.10963	0	4.96924	0	0	0	0	0	0	0	0	0	0.89399	1.56715	0	0	0	0	0	6.86246	145.813	50.2322	76.0691	29.5577	32.1653	3.3178	71.6219
ALDH1L1	S3	A5019	2.02194	2.10963	0	0	0.608828	2.51263	0	0	1.24418	0	0	0	1.40028	0	0	0	0	0	0	0.80195	0	153.355	21.9766	74.0673	39.4103	38.0135	1.6589	81.8536
MIR451A	S3	A5020	0	0	0	0	0	0	0	0	1.24418	0	0.649339	1.79029	2.80055	1.78798	4.70145	3.16943	4.81611	5.1711	5.41442	5.61365	17.1562	15.0841	4.70927	32.0291	114.29	42.3997	91.2394	130.966
CYCSP52	S3	A5021	11.1207	6.32889	0.827053	0.709891	0	0	0.804896	3.49935	4.97672	7.00869	1.94802	6.26601	0	0.89399	7.05218	4.75415	6.74255	1.7237	2.70721	3.2078	49.181	927.671	257.44	490.445	78.8207	42.3997	16.589	94.1316
OLFML3	S3	A5022	24.2633	8.43851	14.0599	5.67913	17.656	10.0505	12.0734	5.24903	4.97672	5.25651	5.19471	3.58058	1.40028	3.57596	0	11.093	0	2.58555	4.87298	2.40585	91.4995	1397.79	590.229	814.74	346.811	289.488	44.7903	362.202
GYPA	S3	A5023	34.373	86.4948	56.2396	130.62	564.992	943.072	2385.71	2064.62	5316.38	8450.72	5797.95	3850.91	7915.06	6180.15	16294.5	13646	20548.4	15580.5	16204.3	16289.2	50991.5	43550.3	48552.6	54665.6	159226	141372	177549	263464
EPB42	S3	A5024	89.9764	223.621	60.3749	97.965	462.101	645.745	1625.89	924.704	5091.18	7919.82	4908.35	4818.56	4772.84	3488.35	9124.74	6390.37	11646.3	6882.74	12285.3	8892.02	31520.4	25064.7	29436.1	29668.9	108623	58413.7	200516	167462
ART4	S3	A5025	4.04388	0	10.7517	8.5187	38.965	29.314	65.1966	34.9935	185.383	238.295	207.789	214.835	182.736	133.204	409.81	145.002	554.816	245.627	552.271	314.364	1577.22	952.811	1299.76	1443.31	5582.47	3868.61	9036.02	7986.86
KLHDC8A	S3	A5026	4.04388	9.49333	3.30821	4.25935	31.0502	20.101	69.2211	93.6076	155.522	527.404	283.112	351.792	149.83	386.204	239.774	316.151	419.002	230.976	602.625	988.003	1308.44	900.017	1012.49	1235.12	4849.44	3503.09	10850.9	9601.42
BHLHE41	S3	A5027	6.06582	5.27407	18.1952	22.7165	29.2237	10.0505	3.21958	1.74968	4.97672	1.75217	1.29868	5.37087	0	5.36394	0	3.16943	1.92644	1.7237	2.70721	1.6039	37.7436	764.26	481.915	440.4	275.872	456.163	26.5424	472.704
SLC6A10P	S3	A5028	1.01097	4.21926	0	0	0.608828	0	0.804896	6.12386	2.48836	7.88477	5.19471	3.58058	7.00138	8.9399	16.4551	1.58472	14.4483	12.0659	11.9117	7.21755	37.7436	296.654	197.789	234.213	112.319	125.737	106.17	194.402
GRIK2	S3	A5029	2.02194	2.10963	0	0.709891	0	0.837542	0.804896	0	2.48836	1.75217	0	0.895145	0	0	0	0	0	0.86185	1.08288	1.6039	11.4374	211.177	47.0927	126.115	7.88207	21.9309	1.6589	34.7878
AQP1	S3	A5030	212.304	311.17	30.601	66.7298	12.1766	24.2887	16.0979	35.8683	23.6394	38.5478	31.8176	87.7242	28.0055	62.5793	199.028	110.93	304.378	125.83	189.505	225.348	1407.95	751.69	1174.18	1381.25	7068.24	5115.75	24269.7	13512
FGF7	S3	A5031	53.5815	56.96	9.92464	8.5187	9.13242	5.02525	0.804896	1.74968	1.24418	0	0	0	0	0	3.1343	1.58472	0	0	0.541442	2.40585	44.606	1083.54	211.917	662.602	76.8501	65.7927	16.589	106.41
LOC729870	S3	A5032	0	2.10963	3.30821	0	1.21766	0	3.21958	6.9987	11.8197	60.4499	27.9216	49.233	18.9037	23.2437	51.716	45.9568	64.5359	49.1255	54.6856	60.9482	141.824	105.589	100.464	144.131	380.31	337.736	1433.29	705.987
MIR3189	S3	A5033	0	0	0.827053	0	2.43531	0	0.804896	1.74968	16.7964	95.4934	4.54537	8.0563	9.80194	3.57596	21.9401	4.75415	18.3012	19.8226	32.4865	21.6527	40.031	45.2522	50.2322	46.0418	539.922	163.751	267.083	926.992
RGMA	S3	A5034	4.04388	16.877	5.78937	11.3583	0	0	0	3.49935	1.24418	0	1.29868	8.95145	0	0	0	0	0	0	0	3.2078	25.1624	696.382	197.789	374.34	100.496	54.0962	9.95339	157.568
HBB	S3	A5035	1470.96	14158.8	1897.26	6080.93	19032	31146.5	53367	47013.8	86442.5	145827	97274.9	100331	100737	70534	133901	90080.8	192213	109035	205737	168017	459703	317427	400756	406837	3.09394e+06	1.49948e+06	5.86387e+06	5.54091e+06
RASL12	S3	A5036	2.02194	4.21926	0	0	2.43531	0	0	0	0	0	0	1.79029	0	0	0	0	0	0	0.541442	0	6.86246	108.103	47.0927	84.0763	15.7641	19.0068	1.6589	22.5097
TPBG	S3	A5037	18.1975	29.5348	8.27053	1.41978	0	5.02525	1.60979	0.874838	0	0	0	3.58058	1.40028	0	0	0	1.92644	1.7237	0	1.6039	25.1624	643.587	238.603	318.289	68.9681	55.5583	23.2246	108.456
DDR2	S3	A5038	6.06582	29.5348	11.5787	12.778	16.4384	4.18771	15.293	15.7471	12.4418	17.5217	19.4802	15.2175	12.6025	16.9858	23.5073	22.186	13.4851	20.6844	11.9117	20.8507	152.118	2360.66	833.541	1759.6	333.017	358.205	58.0615	575.021
MRGPRE	S3	A5039	0	2.10963	0	1.41978	3.65297	3.35017	1.60979	4.37419	8.70925	21.9021	23.3762	6.26601	8.40166	8.04591	16.4551	15.0548	36.6024	18.0989	36.2766	36.8897	96.0745	45.2522	78.4878	56.0509	415.779	228.081	1220.95	587.299
THBS2	S3	A5040	22.2414	14.7674	54.5855	31.2352	21.309	26.8013	13.6832	8.74838	7.46507	4.38043	7.79207	24.1689	19.6039	16.0918	16.4551	8.71594	11.5587	12.9278	9.74595	6.4156	107.512	2292.78	1134.93	1461.33	1048.31	538.038	63.0381	1082.51
LOC100507389	S3	A5041	0	0	0	0	0	0	0	0	0	1.75217	0	3.58058	2.80055	7.15192	1.56715	6.33886	0	7.75665	0	2.40585	11.4374	27.6541	3.13951	64.0582	19.7052	40.9377	160.913	79.8072
IGF1	S3	A5042	26.2852	25.3155	4.96232	8.5187	2.43531	0.837542	1.60979	1.74968	0	0	1.29868	0	0	1.78798	0	0.792358	0	0	0	0	45.7498	138.271	287.265	158.144	173.405	89.1856	8.29449	194.402
VGLL3	S3	A5043	4.04388	4.21926	6.61643	1.41978	4.87062	0.837542	3.21958	2.62451	1.24418	0.876086	2.59736	2.68543	0.700138	1.78798	0	1.58472	0	3.4474	0	0	33.1686	397.214	199.359	272.247	39.4103	35.0894	9.95339	57.2975
PTPN3	S3	A5044	1.01097	2.10963	0	1.41978	1.21766	0	0	0	1.24418	0.876086	1.29868	8.95145	2.80055	7.15192	1.56715	1.58472	0	1.7237	2.16577	0	8.00621	120.673	32.9649	48.0436	70.9386	20.4688	174.184	214.866
HNF4A	S3	A5045	0	0	1.65411	0	0	3.35017	8.04896	2.62451	10.5755	7.00869	12.9868	283.761	17.5035	160.918	22.7237	55.4651	20.2277	22.4081	29.7793	39.2956	66.3372	651.13	29.8254	552.502	92.6143	231.005	2105.14	235.329
TMPRSS4	S3	A5046	1.01097	0	1.65411	1.41978	3.65297	5.02525	8.04896	3.49935	23.0173	23.6543	14.2855	19.6932	30.1059	13.4098	44.6638	15.8472	63.5726	23.27	58.4757	40.0975	161.268	52.7943	145.987	108.098	711.356	410.839	1118.1	820.582
GLI3	S3	A5047	5.05485	2.10963	1.65411	1.41978	0	0	3.21958	0	0	0	0	3.58058	0	1.78798	0	0	1.92644	1.7237	0	0	9.14995	341.906	84.7669	128.116	39.4103	26.3171	0	26.6024
NECTIN3	S3	A5048	0	4.21926	8.27053	12.778	3.04414	6.70033	4.82938	5.24903	3.73254	0	1.29868	7.16116	1.40028	0.89399	0	1.58472	0	5.1711	1.08288	3.2078	29.7373	900.017	133.429	498.453	41.3808	102.344	0	114.595
LOC643339	S3	A5049	2.02194	0	0	0	4.2618	4.18771	4.02448	5.24903	3.73254	16.6456	12.3374	2.68543	10.5021	4.46995	11.7536	9.5083	37.5657	14.6515	37.9009	21.6527	59.4747	50.2803	36.1044	70.0636	390.162	130.123	539.142	1113.21
GJA1	S3	A5050	18.1975	43.2474	0	2.83957	0	1.67508	0	1.74968	0	3.50434	0	8.0563	0	7.15192	0	2.37707	0	68.0862	0	1.6039	94.9308	2697.54	615.345	1461.33	358.634	365.515	36.4958	663.014
PON3	S3	A5051	0	0	0	1.41978	0	0	0	0	0	0	0	5.37087	0	0	0	0	0	0	0	0	3.43123	67.8784	21.9766	42.0382	23.6462	13.1585	3.3178	34.7878
PTPRH	S3	A5052	19.2084	27.4252	0	4.25935	2.43531	10.0505	16.9028	20.9961	27.994	58.6977	46.7524	159.336	60.2119	82.2471	68.1711	111.722	207.093	108.593	110.454	135.53	419.754	372.074	310.812	430.391	1257.19	1181.34	4206.97	4821.18
HBG1	S3	A5053	128.393	770.014	179.471	431.614	1519.63	1850.97	3714.6	4102.99	6931.94	9732.44	7905.7	7056.43	10633.7	8654.72	15153.6	12396.4	21140.8	13798.2	23265.2	18590	57180.3	41722.6	54297.9	51182.5	234655	122746	386459	298575
AHSP	S3	A5054	77.8447	226.785	11.5787	74.5386	403.653	555.29	2513.69	880.087	8917.03	16206.7	10550.5	7100.29	9757.13	3875.45	17683	9335.56	21232.3	11265.2	28092.7	17717.5	51229.4	36352.6	53337.2	48458	114408	96327.8	162819	118465
CR1L	S3	A5055	46.5047	31.6444	19.0222	46.1429	29.8326	51.0901	65.1966	61.2386	94.5576	179.598	113.634	140.538	117.623	204.724	242.125	263.855	339.054	280.963	400.125	340.027	1237.53	900.017	1025.05	1235.12	7286.97	3545.49	8583.14	9799.92
FN1	S3	A5056	476.167	559.052	66.9913	161.855	49.9239	142.382	41.0497	117.228	28.6161	157.695	35.7137	205.883	52.5104	206.512	44.6638	209.183	39.4921	2191.69	37.9009	146.757	2240.59	27357.5	23080.1	14593.3	13653.7	7058.82	1162.89	16403.5
TTC39A	S3	A5057	55.6034	40.0829	8.27053	12.0682	10.9589	8.37542	14.4881	10.4981	28.6161	43.8043	24.0255	83.2485	26.6053	32.1836	53.2832	46.7491	65.4991	27.5792	74.1775	70.5716	156.693	105.589	152.266	158.144	2224.71	823.139	4240.14	4655.42
PCDH1	S3	A5058	29.3182	16.877	1.65411	0	0.608828	0	0	1.74968	6.2209	3.50434	3.89604	0	1.40028	16.9858	7.05218	13.4701	12.5219	44.8162	7.58018	14.4351	172.705	1141.36	627.903	690.627	238.432	252.936	217.316	489.075
NAV3	S3	A5059	8.08777	4.21926	4.96232	0	3.65297	1.67508	3.21958	0	1.24418	0	3.2467	11.6369	1.40028	3.57596	1.56715	0	5.77933	1.7237	0	0	16.0124	751.69	108.313	348.316	29.5577	42.3997	9.95339	26.6024
LOC100131257	S3	A5060	3.03291	3.16444	1.65411	3.54946	3.65297	5.86279	11.2685	1.74968	7.46507	20.15	2.59736	17.0077	14.7029	21.4558	45.4474	10.3007	75.1313	15.5133	72.0118	39.2956	58.3309	70.3924	59.6508	72.0654	776.383	346.508	1723.6	929.038
HBG2	S3	A5061	1121.17	7319.36	1367.12	3273.31	11768.6	13655.3	33230.9	31628.9	62638.8	103361	75584.4	56791.6	95937.2	67410.4	137974	107750	183986	122956	238056	161062	526405	352869	458978	475532	1.89853e+06	1.07543e+06	2.7381e+06	2.53116e+06
MEDAG	S3	A5062	8.08777	8.43851	0	0	0	0.837542	0	0	0	0	1.29868	1.79029	0	0	0	0	0	14.6515	0	0	22.8749	467.607	237.033	228.207	181.288	87.7236	6.63559	139.151
CYP4F3	S3	A5063	9.09874	6.32889	0.827053	3.54946	1.21766	5.02525	12.0734	19.2464	11.8197	102.502	20.7789	37.5961	20.304	34.8656	22.7237	35.6561	27.9334	47.4018	37.3595	52.9287	125.812	55.3083	56.5112	126.115	535.98	159.364	2881.51	1019.08
GK2	S3	A5064	0	0	0	0	0	0	0	0	0	0	0	1.79029	0	0	0	0	0	0	0	0	1.14374	67.8784	6.27903	50.0454	1.97052	5.84824	0	10.2317
HBZ	S3	A5065	5.05485	11.603	8.27053	4.25935	61.4916	51.0901	309.885	258.952	283.051	207.632	667.521	289.132	891.976	287.865	1553.05	969.054	1639.4	2058.1	1271.31	2068.23	14977.3	3077.15	9949.12	4860.41	5182.46	3837.91	7523.11	7876.36
LPL	S3	A5066	16.1755	4.21926	150.524	173.213	102.283	46.9023	36.2203	9.62322	12.4418	1.75217	40.9084	58.1844	1.40028	1.78798	1.56715	9.5083	1.92644	0	2.16577	2.40585	268.78	2805.64	2098.76	1999.82	2047.37	1190.12	61.3792	2631.59
EPB41L1	S3	A5067	48.5266	37.9733	50.4503	43.3034	27.3973	16.7508	16.0979	13.9974	15.5522	19.2739	13.6361	276.6	9.80194	59.8973	21.9401	59.4268	25.0438	32.7503	29.2379	39.2956	272.211	6586.72	1767.55	4103.73	719.238	862.615	101.193	1039.54
NOX4	S3	A5068	6.06582	1.05481	0	1.41978	0	2.51263	0	0	0.62209	0.876086	0	0	1.40028	0	0	0.792358	0	5.1711	1.08288	0	14.8687	163.411	73.7786	130.118	27.5872	23.393	3.3178	32.7414
CTAGE10P	S3	A5069	0	1.05481	0	0	0	1.67508	0	3.49935	4.97672	3.50434	0	0	0	0	1.56715	3.96179	3.85289	1.7237	0.541442	0	12.5812	198.607	51.802	72.0654	13.7936	19.0068	13.2712	24.5561
RUNDC3A_AS1	S3	A5070	18.1975	26.3704	1.65411	1.41978	2.43531	5.86279	0.804896	11.3729	1.24418	30.663	12.3374	11.6369	2.10042	20.5618	14.1044	32.4867	31.7863	27.5792	30.3207	23.2566	150.974	95.5325	89.4761	94.0854	1077.87	378.673	1079.94	1950.16
LOC101928002	S3	A5071	0	4.21926	1.65411	0.709891	0	0	0	0.874838	0	1.75217	3.2467	3.58058	0	0	1.56715	1.58472	11.5587	6.03295	11.9117	0.80195	28.5936	5.02803	3.13951	22.02	224.639	64.3306	242.199	263.978
ACHE	S3	A5072	77.8447	61.1792	23.9845	47.5627	62.1005	52.7651	190.76	95.3573	430.486	960.19	659.079	947.063	513.902	294.123	1275.66	694.898	1477.58	752.395	1719.08	1292.74	5015.32	3310.96	4400.03	4704.27	11781.7	9153.95	17060.1	16808.6
SEMA3E	S3	A5073	0	0	0	0	0	0	0	0	0	0	0	0	0	0	0	0	0	0	0	0	3.43123	72.9064	3.13951	44.04	1.97052	2.92412	0	6.13902
CYR61	S3	A5074	118.284	174.044	21.5034	24.1363	13.3942	50.2525	19.3175	42.8671	26.1278	35.0434	33.1163	139.643	23.1046	55.4274	20.373	61.0116	28.8967	205.12	17.3261	45.7112	890.977	9927.84	2838.12	5026.56	748.796	263.171	107.828	1692.32
SELENBP1	S3	A5075	51.5595	215.182	56.2396	68.8595	331.202	405.37	1329.69	643.881	2075.91	2875.31	2507.75	1425.97	2458.89	823.365	4390.38	2094.2	4809.37	2740.68	5098.76	3806.06	14588.5	7894	12663.2	10947.9	40161.1	29691.5	70912.9	58287.9
RHD	S3	A5076	153.668	78.0563	33.9092	50.4023	57.8387	107.205	123.954	195.964	278.696	733.284	333.76	358.953	305.96	390.674	753.8	405.687	1362	436.096	1213.37	851.671	3428.94	1963.44	2893.06	2908.64	10768.9	9004.82	21711.7	19145.6
YPEL4	S3	A5077	420.564	624.45	87.6677	124.231	166.819	245.4	199.614	360.433	424.887	1158.19	447.395	2077.63	513.902	700.888	829.023	675.089	2266.46	769.632	1663.31	2499.68	5393.9	4236.11	4768.92	5787.25	27459.1	18578.4	62102.5	56890.3
APLNR	S3	A5078	16.1755	33.7541	1.65411	1.41978	32.8767	35.1768	83.7092	46.3664	79.6275	127.909	103.894	68.031	126.725	19.6678	252.311	66.5581	737.828	137.896	247.98	206.101	1380.5	444.98	1408.07	460.418	6396.3	2466.49	2922.98	5457.59
FAM78B	S3	A5079	5.05485	10.5481	3.30821	0	1.21766	6.70033	4.82938	3.49935	6.2209	7.88477	2.59736	5.37087	0	7.15192	7.05218	1.58472	5.77933	6.8948	3.24865	1.6039	14.8687	482.691	257.44	302.274	143.848	105.268	8.29449	212.819
SEC14L4	S3	A5080	7.0768	13.7126	3.30821	7.8088	44.4445	33.5017	358.179	120.728	1035.16	1468.32	1122.06	538.877	1060.01	438.055	2080.39	953.999	2285.73	1256.58	2598.92	1695.32	4910.09	2984.13	4370.2	4165.78	5801.2	10348.5	10912.2	7092.61
CSDC2	S3	A5081	2.02194	7.3837	0	0	0	0.837542	0	0	0	1.75217	1.29868	5.37087	0.700138	1.78798	3.1343	1.58472	0	0	6.4973	1.6039	4.57498	5.02803	1.56976	0	37.4398	8.77236	583.932	200.541
IRX2	S3	A5082	0	2.10963	0	0	0	1.67508	1.60979	0	0	0	0	0.895145	0	0	0	1.58472	0	0	0	0	5.71872	85.4765	23.5464	48.0436	5.91155	11.6965	1.6589	6.13902
BTNL10	S3	A5083	7.0768	7.3837	1.65411	0	6.69711	10.0505	9.65875	7.87354	21.151	21.9021	9.74009	11.6369	17.5035	5.36394	29.7759	17.4319	72.2416	34.474	37.9009	32.88	185.287	90.5045	138.139	90.0818	646.329	269.019	1245.83	1219.62
COLEC12	S3	A5084	16.1755	11.603	19.0222	27.6858	20.0913	10.0505	11.2685	3.49935	4.97672	0	3.89604	4.47572	4.20083	10.7279	0	10.3007	2.88967	10.3422	0	1.6039	68.6246	894.989	550.985	562.511	230.55	238.316	26.5424	437.917
BGLT3	S3	A5085	2.02194	11.603	15.714	49.6924	88.2801	195.985	278.494	600.139	416.8	1482.34	498.043	631.077	448.789	574.836	672.308	1048.29	1398.6	1188.49	892.837	1575.83	4136.92	3662.92	2185.1	4149.77	10828	9361.57	18806.9	23872.6
TNNT2	S3	A5086	0	0	0	4.96924	1.21766	5.02525	1.60979	1.74968	1.24418	0	0	0	0	0	0	0	0	0	0	0	13.7249	238.831	59.6508	120.109	0	7.3103	1.6589	0
RPL3L	S3	A5087	5.05485	0	2.48116	0	0	0	0.804896	4.37419	0	0	0.649339	3.58058	0	1.78798	0.783576	2.37707	0.963222	0	1.08288	0	9.14995	0	12.5581	0	102.467	58.4824	86.2627	270.117
RND3	S3	A5088	8.08777	21.0963	1.65411	0	0	1.67508	0	0	0	1.75217	0	0	0	4.46995	0	4.75415	0	18.0989	0	1.6039	52.6122	693.868	313.951	348.316	118.231	46.7859	14.9301	163.707
HBE1	S3	A5089	74.8118	784.782	196.012	595.599	1134.86	1811.6	2512.08	4050.5	4543.12	9315.42	5934.31	5530.2	7030.79	6738	10725.6	10105.7	14342.4	11622.9	16694.3	13749.4	38825.5	29318.4	33784.3	38390.9	146356	95339.4	244699	213689
ARSJ	S3	A5090	2.02194	0	0	0	0	0	0	1.74968	0	0	0	0	0	0.89399	0	0	0	2.58555	0	0	2.28749	100.561	17.2673	50.0454	1.97052	10.2344	0	6.13902
XAGE2	S3	A5091	0	0	0	0	0	0	0	0	0.62209	1.75217	0	1.79029	0	0	0.783576	0	0	0	0	1.6039	0	5.02803	6.27903	0	27.5872	8.77236	82.9449	28.6488
ELF3	S3	A5092	237.578	78.0563	4.96232	12.778	2.43531	0.837542	0	1.74968	0	2.62826	0	4.47572	4.20083	0	0	3.96179	22.1541	5.1711	10.2874	27.2663	86.9245	67.8784	124.011	118.107	951.759	637.458	2226.24	3687.5
KIF26A	S3	A5093	19.2084	55.9052	158.794	112.163	205.175	256.288	269.64	404.175	530.02	798.99	853.881	804.735	622.423	531.03	1290.55	903.288	1153.94	881.673	1287.55	1221.37	4446.88	2647.26	3174.05	4762.32	14542.4	10665.7	26769.6	35399.6
RAP1GAP	S3	A5094	50.5485	77.0014	60.3749	140.558	343.988	420.446	1023.02	729.615	1914.17	2574.82	2436.97	1933.51	1997.49	1068.32	3475.16	2262.18	5932.48	2338.2	4564.35	3829.31	13159.9	5772.18	9514.3	7552.86	35049.6	26192.8	45442.2	72164.2
BGN	S3	A5095	65.7131	92.8237	3.30821	11.3583	1.82648	8.37542	0	0.874838	0	7.88477	0	12.532	0	14.3038	0	11.093	0	247.351	2.16577	4.8117	351.129	4829.42	2061.09	2724.47	748.796	1051.22	79.6271	1499.97
ATP8B5P	S3	A5096	0	2.10963	0	4.25935	3.65297	5.86279	0.804896	3.49935	2.48836	2.62826	3.2467	8.0563	0.700138	3.57596	3.1343	3.16943	3.85289	6.03295	0.541442	0.80195	17.1562	354.476	105.174	222.202	45.3219	49.71	21.5657	83.8999
SEC14L3	S3	A5097	3.03291	7.3837	0	0	3.65297	0.837542	14.4881	6.12386	69.674	84.1042	64.2846	27.7495	39.2077	4.46995	107.35	16.6395	198.424	31.8885	139.151	87.4126	361.423	251.401	436.392	344.313	770.472	500.024	773.047	677.338
LOC100128164	S3	A5098	18.1975	12.6578	1.65411	7.8088	7.30594	17.5884	22.5371	18.3716	19.2848	36.7956	15.5841	17.9029	37.8075	24.1377	36.0445	21.3937	32.7495	37.0596	42.7739	33.6819	154.405	47.7663	86.3366	76.0691	924.172	254.398	1630.7	2191.63
FAXC	S3	A5099	0	0	1.65411	0	0	0	0	1.74968	6.2209	3.50434	2.59736	24.1689	4.20083	1.78798	10.1865	0	0	5.1711	3.24865	1.6039	10.2937	183.523	75.3483	130.118	21.6757	27.7791	11.6123	36.8341
NATD1	S3	A5100	931.104	924.017	344.881	316.612	470.624	415.421	693.016	769.857	1031.42	1345.67	1588.28	2654.1	1469.59	1877.38	2273.15	2026.06	3761.38	2382.15	3595.17	4579.14	8456.84	5309.6	6450.13	7218.55	47708.2	18631	127065	111753
CHRD	S3	A5101	2.02194	1.05481	0	1.41978	0	0	1.60979	0	0	0	1.29868	2.68543	0	0	3.1343	0	1.92644	0	0	3.2078	5.71872	67.8784	67.4995	48.0436	47.2924	38.0135	0	38.8804
OR6K3	S3	A5102	0	0	0	0	0	0	0	0	0	1.75217	0	0	0	0	3.1343	0	1.92644	0	2.16577	0.80195	4.57498	0	0	0	31.5283	21.9309	101.193	83.8999
LOC105369595	S3	A5103	0	2.10963	1.65411	0	0	0.837542	0	0	0	1.75217	0	0	0	1.78798	1.56715	0	0	0	0	2.40585	2.28749	5.02803	9.41854	0	51.2334	7.3103	109.487	85.9463
TMC5	S3	A5104	32.3511	32.6992	9.92464	22.7165	45.6621	48.5774	276.884	153.097	626.444	820.892	664.274	532.611	620.323	512.256	876.038	785.227	1160.68	684.309	1264.27	923.045	1564.64	1020.69	1252.67	1088.99	7271.21	2422.63	13921.5	15910.3
LMOD1	S3	A5105	3.03291	11.603	3.30821	1.41978	0.608828	0.837542	1.60979	3.49935	1.24418	0	3.89604	3.58058	0	3.57596	2.35073	1.58472	7.70578	5.1711	10.8288	0.80195	32.0248	22.6261	32.9649	14.0127	151.73	24.855	598.862	180.078
ATP1B2	S3	A5106	58.6363	64.3437	46.315	52.532	143.075	149.082	430.619	175.842	520.067	718.39	657.131	252.431	530.005	134.098	1498.98	635.471	1927.41	982.51	1411	1154.01	6862.46	2114.29	6063.97	3763.42	15862.7	10464	15016.3	13935.6
MIR210HG	S3	A5107	14.1536	6.32889	4.96232	2.83957	2.43531	5.02525	12.8783	3.49935	63.4531	85.8564	15.5841	8.95145	16.8033	10.7279	130.857	14.2624	803.327	8.6185	31.9451	85.0067	849.802	213.691	979.528	148.135	2553.79	280.715	1365.27	2136.38
SLC2A1_AS1	S3	A5108	29.3182	20.0415	4.96232	2.83957	4.2618	5.02525	9.65875	10.4981	13.0639	70.9629	22.7269	42.9669	16.1032	22.3497	32.9102	25.3555	127.145	40.507	48.7298	75.3833	162.412	57.8223	97.3249	92.0836	1270.98	469.321	1337.07	2991.75
CASP12	S3	A5109	2.02194	0	0	0	0	0	0	0	0	0	0	0	0	0	0	0	0	0	0	0	2.28749	22.6261	17.2673	12.0109	9.85258	7.3103	3.3178	6.13902
PAGE2B	S3	A5110	0	0	0.827053	1.41978	3.04414	2.51263	4.82938	0	4.97672	12.2652	7.79207	10.7417	4.90097	8.04591	7.83576	14.2624	13.4851	12.9278	23.8234	10.4254	51.4685	40.2242	42.3834	56.0509	197.052	130.123	316.85	261.931
TNXB	S3	A5111	2.02194	0	0	0	1.21766	3.35017	6.43917	1.74968	14.9301	8.76086	11.6881	18.798	11.9024	12.5159	33.6938	11.093	67.4255	15.5133	29.7793	28.0683	89.212	15.0841	97.3249	66.06	307.401	133.047	396.477	356.063
GYPB	S3	A5112	37.4059	36.9185	43.8338	88.0265	175.951	181.747	296.202	249.329	559.881	1067.95	637.002	379.541	785.555	510.468	1367.34	1008.67	1864.8	1074.73	2160.89	1496.44	5797.64	3635.26	5018.51	4962.51	12640.9	10177.4	21547.4	19874
POSTN	S3	A5113	0	0	0	0	0	0	0	0	0	0	0	0	0	0	0	0	0	0	0	1.6039	2.28749	7.54204	40.8137	0	17.7346	5.84824	1.6589	20.4634
NPAS4	S3	A5114	0	0	1.65411	0	0	0	0.804896	1.74968	0	0	0	3.58058	0	0.89399	0	0	0	0	0	0	1.14374	70.3924	34.5346	16.0145	13.7936	11.6965	3.3178	8.18536
FOXF2	S3	A5115	0	0	0	0	0	0	0	0	0	0	0	1.79029	0	0	0	0	0	0	0	0	3.43123	47.7663	4.70927	24.0218	7.88207	2.92412	0	6.13902
LOC646813	S3	A5116	3.03291	0	2.48116	3.54946	2.43531	5.86279	1.60979	0.874838	1.86627	0.876086	2.59736	0.895145	2.10042	0	0	1.58472	1.92644	5.1711	3.24865	3.2078	13.7249	341.906	56.5112	194.176	23.6462	29.2412	1.6589	28.6488
WLS	S3	A5117	508.518	36.9185	3.30821	2.83957	7.30594	1.67508	0	3.49935	0	2.62826	0	5.37087	1.40028	0.89399	0	0	0	18.9607	0	4.00975	152.118	2008.7	1182.03	1269.15	624.654	508.797	58.0615	771.47
CYP3A5	S3	A5118	10.1097	18.9867	19.0222	21.2967	24.3531	15.9133	19.3175	25.3703	18.0406	28.0347	16.8828	18.798	34.3068	37.5476	28.9923	29.3172	35.6392	42.2307	41.1496	38.4936	61.7622	87.9905	89.4761	176.16	1265.07	735.416	1066.67	2762.56
RHCE	S3	A5119	88.9654	126.578	68.6454	115.002	236.225	352.605	392.789	542.399	759.571	1314.13	838.297	897.83	845.767	868.958	1580.47	1138.62	2795.27	1341.9	2466.81	2173.29	6868.18	4635.84	5651.12	6337.75	19153.4	16095.8	35611.6	27490.5
TNFSF18	S3	A5120	0	0	0	2.83957	2.43531	0	0	0	0.62209	0.876086	0	0	0.700138	0	0	0	0	3.4474	0	0	4.57498	0	3.13951	4.00364	31.5283	5.84824	121.1	83.8999
GHR	S3	A5121	3.03291	3.16444	0	2.83957	2.43531	0.837542	0.804896	2.62451	0	0.876086	0	0.895145	0	1.78798	0.783576	0.792358	2.88967	0	1.62433	0.80195	14.8687	80.4484	102.034	52.0473	68.9681	19.0068	4.9767	40.9268
HEPACAM2	S3	A5122	4.04388	8.43851	1.65411	4.96924	2.43531	6.70033	4.82938	13.9974	7.46507	5.25651	10.3894	21.4835	3.50069	6.25793	7.05218	6.33886	11.5587	1.7237	14.0775	13.6332	56.0435	27.6541	58.081	30.0273	175.376	143.282	914.053	374.48
CELF3	S3	A5123	44.4827	4.21926	5.78937	14.1978	9.74125	8.37542	7.24406	5.24903	8.70925	20.15	22.7269	21.4835	16.1032	25.0317	53.2832	23.7707	106.918	42.2307	82.2991	92.2243	377.436	178.495	265.289	314.285	1030.58	817.291	2330.75	986.336
CCDC80	S3	A5124	5.05485	25.3155	1.65411	0.709891	0	1.67508	3.21958	3.49935	2.48836	10.513	10.3894	5.37087	12.6025	13.4098	4.70145	14.2624	5.77933	9.48036	8.12163	4.8117	51.4685	553.083	269.998	380.345	112.319	198.84	8.29449	216.912
GNAO1	S3	A5125	75.8228	14.7674	13.2329	14.1978	9.13242	3.35017	1.60979	8.74838	4.97672	5.25651	9.09075	8.0563	0	1.78798	1.56715	2.37707	10.5954	0	4.87298	4.00975	73.1996	942.755	359.474	530.482	242.374	128.661	48.1081	245.561
CCDC184	S3	A5126	6.06582	14.7674	0	1.41978	0	0	0	0	0	0	0	0	0	0	0	0	1.92644	0	1.08288	3.2078	11.4374	231.289	61.2205	136.124	5.91155	11.6965	1.6589	24.5561
OMP	S3	A5127	2.02194	0	0	0	0	0	0	0	1.24418	0	0.649339	0.895145	1.40028	3.57596	1.56715	1.58472	5.77933	0	0	0	0	7.54204	15.6976	14.0127	13.7936	29.2412	79.6271	59.3438
MID2	S3	A5128	10.1097	2.10963	0	2.83957	1.21766	3.35017	6.43917	3.49935	0	3.50434	0	102.942	7.00138	28.6077	1.56715	14.2624	3.85289	12.0659	0	0	33.1686	977.951	276.277	478.434	141.877	153.516	14.9301	225.097
FOXS1	S3	A5129	0	5.27407	0	0	1.21766	0	1.60979	0	0	0	0	1.79029	0	1.78798	0	1.58472	0	1.7237	0	1.6039	6.86246	75.4204	39.2439	72.0654	19.7052	23.393	0	30.6951
HEMGN	S3	A5130	1408.28	1740.44	1960.12	1875.53	1685.85	1510.09	1659.7	1349	4264.42	7639.47	6068.72	4188.38	5082.3	3678.77	11977.7	6228.73	16307.3	7566.19	17609.3	13062.2	48724.6	30517.6	41501.2	41671.8	142173	129422	228673	204362
SUMO4	S3	A5131	58.6363	14.7674	11.5787	9.93848	4.2618	10.888	4.82938	11.3729	2.48836	16.6456	7.14273	7.16116	9.80194	10.7279	6.26861	8.71594	10.5954	10.3422	1.62433	9.6234	74.3434	1254.49	389.3	658.598	171.435	171.061	33.178	221.005
SERTAD4	S3	A5132	0	0	0	1.41978	0	0	0	0	0	0.876086	0	0	0	0	0	0	0	1.7237	0	0	3.43123	25.1401	15.6976	28.0254	3.94103	8.77236	0	10.2317
RAB3IL1	S3	A5133	42.4608	68.5629	31.428	36.9143	194.825	247.912	779.944	416.423	1133.45	1220.39	1599.97	512.918	1341.47	570.366	2389.91	1502.31	1627.85	1661.65	2141.94	1826.84	6384.38	3300.9	5093.86	4584.16	15303	9740.24	24090.5	21404.7
SAMD7	S3	A5134	0	0	0	0.709891	0	1.67508	1.60979	0	1.24418	1.75217	0	1.79029	1.40028	0	0.783576	0	0.963222	0	0.541442	2.40585	13.7249	0	0	0	57.145	0	107.828	79.8072
MAB21L2	S3	A5135	2.02194	2.10963	1.65411	1.41978	1.21766	3.35017	1.60979	3.49935	0	6.1326	0	1.79029	2.80055	10.7279	3.1343	1.58472	3.85289	1.7237	5.95586	1.6039	16.0124	241.345	81.6273	176.16	49.2629	16.0827	3.3178	63.4365
TRABD2B	S3	A5136	0	0	0	0	0	0	0	0	0	0	0	0	0	0	0	0	0	0	0	0	0	35.1962	17.2673	26.0236	3.94103	13.1585	0	10.2317
PCK1	S3	A5137	2.02194	0	0	0	6.69711	5.02525	47.4889	10.4981	113.842	80.5999	62.9859	35.8058	74.2147	29.5017	155.148	58.6345	211.909	67.2243	227.406	80.997	248.192	115.645	263.719	166.151	1203.99	274.867	522.553	1057.96
PTPRF	S3	A5138	253.754	293.238	524.352	442.262	196.651	158.295	58.7574	47.2412	53.4997	107.759	79.2194	249.745	67.9134	81.3531	57.9846	30.902	392.995	108.593	119.117	196.478	623.34	598.335	527.438	738.671	4116.41	1568.79	29292.8	9400.88
FRK	S3	A5139	2.02194	4.21926	4.96232	7.09891	4.87062	6.70033	9.65875	1.74968	9.95343	12.2652	10.3894	8.95145	3.50069	10.7279	9.40291	9.5083	13.4851	12.0659	3.24865	3.2078	38.8873	633.531	226.045	392.356	49.2629	80.4133	11.6123	139.151
SLC6A9	S3	A5140	40.4388	41.1378	201.801	275.438	238.661	280.577	485.352	342.062	558.636	1180.96	1238.94	1363.31	1492.69	1180.96	2969.75	3064.84	2387.83	3472.4	4095.47	3646.47	10356.6	6674.71	7228.73	11334.3	14221.2	23973.4	42947.2	26608.6
SUMO1P1	S3	A5141	44.4827	4.21926	0	0	0	0	0	0	0	1.75217	0	0	0	1.78798	0	0	0	0	0	1.6039	14.8687	221.233	120.871	154.14	57.145	33.6274	6.63559	32.7414
RAB6C	S3	A5142	3.03291	3.16444	6.61643	1.41978	4.87062	1.67508	6.43917	3.49935	9.33134	2.62826	7.79207	5.37087	4.20083	1.78798	6.26861	3.16943	2.88967	1.7237	3.24865	1.6039	13.7249	407.27	102.034	182.165	49.2629	58.4824	6.63559	120.734
FAM132B	S3	A5143	134.459	142.4	67.8184	158.306	357.382	495.825	1674.99	897.584	2981.68	5955.63	3635	2416	5112.41	2757.96	9323.77	7056.74	9079.33	9389.86	12629.7	9227.24	28234.5	19958.8	22733.2	28417.8	26123.1	50986.4	46994.9	45944.4
GULP1	S3	A5144	0	4.21926	6.61643	5.67913	6.08828	0	3.21958	6.12386	3.73254	0	1.29868	68.9261	0	5.36394	3.1343	3.16943	0	10.3422	1.62433	0	21.7311	344.42	122.441	228.207	141.877	109.654	394.818	259.885
HPD	S3	A5145	19.2084	10.5481	11.5787	14.1978	17.656	17.5884	24.1469	20.1213	19.2848	40.2999	24.0255	31.3301	21.0042	23.2437	54.0667	52.2956	68.3888	44.8162	55.2271	48.919	165.843	85.4765	109.883	68.0618	532.039	204.688	2634.33	1939.93
MTRNR2L10	S3	A5146	53.5815	39.0281	30.601	11.3583	26.7884	19.2635	23.342	22.7458	14.9301	50.813	15.5841	38.4912	21.0042	35.7596	18.0222	25.3555	22.1541	15.5133	12.4532	25.6624	142.968	2383.28	646.74	1223.11	709.386	236.854	96.2161	634.365
SLC25A37	S3	A5147	19482.4	8121.01	4340.38	5816.85	5634.1	7018.6	6588.07	8864.73	11579	31502.3	12448.5	13302.7	13857.1	16017.6	28367	25329.3	52800.9	26393.3	41549.7	36365.2	142444	104812	119185	140397	581145	351810	756657	1.01397e+06
ARHGEF37	S3	A5148	38.4169	64.3437	25.6387	55.3715	95.586	117.256	233.42	220.459	473.41	474.838	369.474	422.508	534.206	272.667	737.345	360.523	1278.2	569.683	1018.99	896.58	2234.88	1727.13	2389.17	1789.62	7332.29	4199.03	11534.3	13102.7
OR52A5	S3	A5149	0	0	0	0	0	0	0	0	0	1.75217	0	0	0	1.78798	1.56715	1.58472	0	0	4.87298	4.8117	12.5812	5.02803	3.13951	12.0109	19.7052	2.92412	38.1547	73.6682
RFPL2	S3	A5150	7.0768	0	0	0	0	0	0.804896	0	4.97672	20.15	5.19471	6.26601	7.00138	3.57596	7.83576	7.92358	20.2277	8.6185	22.1991	16.039	54.8997	65.3644	43.9532	60.0545	63.0565	219.309	185.797	149.383
FLNC	S3	A5151	48.5266	92.8237	117.442	80.9276	21.9178	31.8266	14.4881	18.3716	16.1743	4.38043	9.74009	153.965	5.60111	10.7279	1.56715	5.54651	2.88967	20.6844	0	8.0195	185.287	3690.57	1387.66	1757.6	707.415	426.921	63.0381	738.729
NACAP1	S3	A5152	30.3291	36.9185	5.78937	7.09891	10.3501	13.4007	10.4636	5.24903	21.151	11.3891	25.9736	19.6932	16.1032	8.9399	25.858	17.4319	26.007	8.6185	12.4532	12.8312	70.9121	1754.78	400.288	830.754	171.435	197.378	21.5657	347.878
ABCG2	S3	A5153	67.735	128.687	148.043	202.319	218.569	336.692	441.888	320.191	630.799	742.921	659.079	579.159	605.62	296.805	1168.31	639.433	1106.74	988.542	1341.69	982.389	3081.25	2310.38	2572.83	2802.54	12110.8	9556.02	22332.1	27736.1
EML1	S3	A5154	8.08777	4.21926	0.827053	0	1.21766	0	0	0.874838	2.48836	4.38043	0	3.58058	1.40028	0	0	0	4.81611	4.30925	4.33153	0	10.2937	226.261	50.2322	152.138	11.8231	52.6341	11.6123	42.9731
CLDN11	S3	A5155	6.06582	9.49333	3.30821	4.25935	9.74125	7.53788	163.394	29.7445	640.752	219.898	552.588	367.009	779.254	1051.33	1245.1	1274.11	1918.74	1397.06	2278.39	1329.63	2138.8	2539.15	2466.09	2380.16	3115.39	2475.27	1138	2611.13
MYOF	S3	A5156	658.142	110.755	83.5324	128.49	69.4064	28.4764	16.0979	8.74838	1.24418	1.75217	9.09075	51.9184	4.20083	29.5017	3.1343	14.2624	0	53.4347	3.24865	6.4156	279.074	5734.46	1717.31	2912.64	510.364	475.169	101.193	906.528
JPH2	S3	A5157	2.02194	0	0	0	0	0	0	0	0	0	0	0	0	1.78798	0	0	1.92644	1.7237	0	0	0	0	0	0	43.3514	2.92412	145.983	67.5292
SLFN14	S3	A5158	138.503	70.6726	41.3527	61.7605	60.274	64.4907	78.8798	91.858	118.197	269.834	131.167	521.869	159.632	219.028	308.729	177.488	810.07	208.568	573.387	461.923	1141.46	643.587	809.994	1135.03	3925.27	4171.26	14507.1	6894.12
FAM138E	S3	A5159	1.01097	0	0	0	0	0.837542	0	0	3.73254	6.1326	2.59736	0	0	1.78798	0	7.13122	3.85289	6.8948	4.33153	7.21755	22.8749	17.5981	15.6976	20.0182	25.6167	36.5515	92.8983	40.9268
TMEM56	S3	A5160	42.4608	92.8237	28.9469	101.514	648.402	1043.58	2989.38	1659.57	5898.03	5604.32	4711.61	3540.3	4973.08	3221.05	9422.5	6445.04	10799.6	8272.04	9035.58	8576.86	21454.4	20863.8	20122.7	23879.7	51211.8	48315.2	63280.3	71513.4
LOC101928118	S3	A5161	3.03291	0	0	2.83957	0.608828	0.837542	4.82938	6.12386	4.97672	10.513	1.29868	6.26601	3.50069	10.7279	10.1865	8.71594	28.8967	6.8948	12.4532	14.4351	36.5998	10.0561	14.1278	16.0145	163.553	58.4824	225.61	315.136
CPE	S3	A5162	50.5485	54.8503	9.92464	8.5187	14.6119	6.70033	3.21958	3.49935	3.11045	3.50434	2.59736	19.6932	1.40028	1.78798	3.1343	1.58472	0	6.8948	1.08288	1.6039	80.0621	517.887	477.206	238.216	230.55	153.516	24.8835	349.924
APOB	S3	A5163	2.02194	0	0	0	0	0	0	0	0	0	0	0	0	0	0	0	0	0	1.08288	0	3.43123	57.8223	18.8371	26.0236	1.97052	0	0	16.3707
GAS1	S3	A5164	90.9874	17.9318	36.3903	48.2726	43.2268	23.4512	35.4154	26.2451	22.3952	8.76086	16.2335	13.4272	11.9024	8.04591	7.83576	6.33886	5.77933	11.2041	3.79009	2.40585	100.649	1342.48	580.81	976.887	449.278	404.99	34.8369	1100.93
ARHGEF25	S3	A5165	31.3401	50.6311	36.3903	40.4638	23.7443	11.7256	1.60979	8.74838	1.86627	0.876086	0	2.68543	1.40028	1.78798	0	0.792358	5.77933	0	0	3.2078	42.3185	716.494	268.428	348.316	133.995	105.268	21.5657	141.197
HID1	S3	A5166	23.2523	18.9867	4.13527	7.09891	7.30594	3.35017	4.82938	3.49935	0	0	1.29868	8.95145	2.80055	3.57596	0	0	1.92644	0	0	3.2078	20.5874	377.102	109.883	282.256	70.9386	95.0339	11.6123	110.502
PLEKHH3	S3	A5167	187.03	144.51	59.5478	43.3034	129.072	119.768	477.303	187.215	2099.55	2821	2007.11	1262.15	910.88	943.159	1619.65	1308.18	3132.4	1089.38	3222.66	2211.78	6355.79	4847.02	5313.63	6051.49	21791.9	11149.7	11200.9	24965.3
LDB3	S3	A5168	0	1.05481	8.27053	0.709891	0.608828	2.51263	0.804896	1.74968	3.73254	8.76086	3.89604	2.68543	4.90097	0.89399	5.48503	12.6777	19.2644	0	14.6189	12.0293	59.4747	42.7382	75.3483	54.0491	124.143	156.44	218.975	130.966
LOC105377458	S3	A5169	12.1316	7.3837	7.44348	4.25935	9.13242	9.21296	3.21958	6.9987	9.33134	23.6543	5.84405	5.37087	6.30125	14.3038	24.2909	22.186	101.138	18.9607	37.3595	28.0683	157.837	108.103	114.592	168.153	459.13	378.673	729.915	802.165
SATB2	S3	A5170	42.4608	13.7126	23.9845	20.5868	13.3942	11.7256	16.0979	16.6219	10.5755	2.62826	5.19471	19.6932	11.2022	11.6219	8.61933	7.92358	3.85289	5.1711	3.24865	3.2078	69.7684	1405.33	345.346	720.654	112.319	102.344	19.9068	128.919
TCP11L2	S3	A5171	1066.57	819.591	74.4348	68.1496	97.4125	67.0033	85.319	177.592	128.15	183.102	117.53	676.729	108.521	292.335	152.014	139.455	560.595	184.436	369.805	612.69	961.889	457.55	646.74	732.665	8000.3	3342.27	28065.2	30093.5
CPEB4	S3	A5172	6394.39	1531.59	502.848	677.236	769.559	723.636	1092.24	1361.25	1879.33	2616.87	1555.17	4874.06	2168.33	3553.61	3443.03	2800.19	5153.24	3252.62	4964.48	3810.87	10142.7	9467.78	8997.85	12115	57960.8	34943.2	213145	153848
TAF1L	S3	A5173	4.04388	0	6.61643	3.54946	1.82648	0	1.60979	1.74968	4.35463	0	7.14273	3.58058	0	5.36394	4.70145	0.792358	4.81611	1.7237	5.41442	0.80195	10.2937	271.513	64.36	146.133	49.2629	36.5515	6.63559	67.5292
SLC6A8	S3	A5174	189.052	131.852	57.8937	75.2485	343.988	460.648	1963.14	992.941	3765.51	7352.11	5098.61	4234.93	3549	2000.75	6886.85	4472.07	13478.4	4735.01	6801.59	7624.14	17976.2	12816.4	16925.1	14293	33772.7	25451.5	54410.2	39326.6
IGF2	S3	A5175	106.152	55.9052	4.13527	2.12967	0	0	0.804896	1.74968	0	3.50434	3.2467	5.37087	0	0	14.1044	3.96179	13.4851	2.58555	27.6135	11.2273	168.13	7.54204	127.15	22.02	867.027	447.39	1098.19	1131.63
ZNF365	S3	A5176	2.02194	0	1.65411	4.25935	2.43531	2.51263	3.21958	3.49935	1.24418	0	8.44141	12.532	1.40028	3.57596	1.56715	1.58472	1.92644	1.7237	0	0	8.00621	274.027	64.36	198.18	21.6757	10.2344	4.9767	26.6024
TBL1Y	S3	A5177	5.05485	7.3837	5.78937	2.83957	0	3.35017	1.60979	0	1.24418	0	1.29868	0	4.20083	0	0	0	0	2.58555	1.08288	0	5.71872	173.467	59.6508	96.0872	31.5283	38.0135	0	45.0195
COL12A1	S3	A5178	8.08777	7.3837	0	2.83957	0	4.18771	0	0	0	1.75217	1.29868	7.16116	0	0.89399	0	2.37707	0	83.5995	0	6.4156	43.4623	688.84	607.496	236.214	244.344	90.6477	36.4958	116.641
KCNK1	S3	A5179	2.02194	8.43851	0	1.41978	1.21766	5.02525	12.8783	3.49935	7.46507	1.75217	15.5841	47.4427	11.2022	19.6678	21.1565	14.2624	21.1909	19.8226	12.4532	25.6624	53.756	37.7102	43.9532	30.0273	252.226	96.4959	688.443	335.6
CTSE	S3	A5180	14.1536	20.0415	15.714	14.1978	26.7884	23.4512	99.8071	31.4942	137.482	91.989	171.426	175.448	107.121	75.9891	165.334	150.548	209.019	154.271	138.068	202.893	1162.04	786.886	1095.69	774.703	989.199	834.836	3307.84	728.497
CREB3L1	S3	A5181	21.2304	15.8222	9.09759	11.3583	12.1766	14.2382	23.342	34.1187	27.3719	74.4673	44.8044	92.1999	46.9093	248.529	83.8426	229.784	87.6532	224.943	152.687	213.319	327.111	1121.25	593.368	1155.05	697.563	1102.39	1093.21	1751.67
SOD3	S3	A5182	0	0	0	0	0	0	0	1.74968	1.24418	1.75217	0	0	0	0	0	0	0	0	0	0	5.71872	22.6261	3.13951	16.0145	7.88207	1.46206	3.3178	10.2317
EPS8L3	S3	A5183	0	7.3837	4.13527	1.41978	20.0913	15.0758	22.5371	3.49935	21.151	37.6717	46.7524	41.1767	10.5021	244.953	9.40291	41.2026	10.5954	16.3752	9.74595	12.0293	53.756	505.317	40.8137	656.596	74.8796	321.653	1997.31	478.843
KIF5A	S3	A5184	17.1865	18.9867	3.30821	2.83957	16.4384	15.9133	43.4644	22.7458	202.801	567.704	312.332	230.947	283.556	286.971	728.726	450.852	964.185	539.518	1017.37	801.95	1963.81	1787.46	1624.7	1983.8	1466.06	1377.26	3095.5	2072.94
RTP3	S3	A5185	0	0	0	0	0	1.67508	0	3.49935	2.48836	3.50434	0	2.68543	1.40028	6.25793	2.35073	0	2.88967	3.4474	2.70721	0.80195	10.2937	10.0561	3.13951	2.00182	49.2629	21.9309	53.0848	61.3902
PDZRN3	S3	A5186	5.05485	0	0	0	0	0	0	0	0	0	0	0	0	0	0	0.792358	0	0	0	1.6039	1.14374	60.3363	15.6976	36.0327	7.88207	11.6965	0	14.3244
ASS1	S3	A5187	8.08777	13.7126	18.1952	4.96924	4.2618	0	8.04896	13.9974	14.9301	39.4239	12.3374	75.1922	27.3054	25.0317	115.186	331.998	60.683	523.143	75.2604	382.53	267.636	3315.98	729.937	2232.03	230.55	339.198	124.417	452.241
ESRG	S3	A5188	8.08777	1.05481	0.827053	0	0	0.837542	0.804896	1.74968	1.24418	3.50434	1.29868	1.79029	0	1.78798	0	2.37707	0	3.4474	1.62433	2.40585	4.57498	0	6.27903	6.00545	25.6167	20.4688	197.409	130.966
IFITM4P	S3	A5189	0	1.05481	0.827053	0	0.608828	0	0	0	0	2.62826	0.649339	0	0	0	3.1343	0	0.963222	1.7237	2.16577	0.80195	9.14995	12.5701	4.70927	8.00727	33.4988	10.2344	13.2712	51.1585
RSPO3	S3	A5190	8.08777	4.21926	0	1.41978	0	0	0	0	0	0	0	0	0	0	0	0	0	5.1711	0	1.6039	9.14995	87.9905	47.0927	40.0364	33.4988	24.855	3.3178	24.5561
SCN1A	S3	A5191	0	0	0	0	0.608828	0	0	0	0.62209	0	0	0	0	0	0	0	1.92644	0	0	0	1.14374	40.2242	6.27903	20.0182	3.94103	1.46206	0	6.13902
SNORA109	S3	A5192	57.6253	89.6592	8.27053	6.38902	10.3501	7.53788	4.02448	6.9987	8.70925	6.1326	3.89604	9.84659	10.5021	17.8798	8.61933	9.5083	13.4851	8.6185	21.1162	4.8117	62.9059	563.139	350.056	392.356	766.531	141.82	49.767	822.628
MIR210	S3	A5193	0	0	0	0	0	0	0	0	0	0	0	0	0	0.89399	3.1343	0	8.669	0	0.541442	0	2.28749	2.51401	10.9883	0	63.0565	2.92412	29.8602	77.7609
DPT	S3	A5194	0	0	0	0	0	0	0	0	0	0	0	0	0	0	0	0	0	0	0	0	0	15.0841	4.70927	6.00545	11.8231	4.38618	1.6589	20.4634
ITLN1	S3	A5195	17.1865	22.1511	1.65411	2.12967	41.4003	24.2887	144.881	38.4929	837.333	1008.37	1242.84	997.191	693.137	344.186	779.658	259.893	1698.16	303.371	3752.73	1359.31	1800.25	1443.04	1981.03	1062.97	4214.93	1763.24	8208.23	6797.94
